# Supplementary material for: Performance of Generative Pretrained Transformer on the National Medical Licensing Examination in Japan
Source: PLOS Digit Health. 2024 Jan 23;3(1):e0000433. doi: 10.1371/journal.pdig.0000433 (PMC10805303; doi:10.1371/journal.pdig.0000433)
Supplement: S1 Data — (XLSX) [file pdig.0000433.s001.xlsx]

## Sheet: 117th NMLE in Japan
Number	Question ID	Type	HTML-translated question in Japanese	Official answer	Image contained	Official exclusion	Input question in English	Output from GPT-4 with tuned prompt	Correct	Error output
1	117A1	Basics of Medicine (Specifics)	<p>母体背景と胎児疾患の組合せで正しいのはどれか。<b>3つ選べ。</b></p>高齢妊娠-13trisomy|風疹感染-先天性心疾患|妊娠高血圧症候群-不整脈|全身性エリテマト一デス-頭蓋内出血|パルボウイルスB19感染-貧血	abe	0	0	<p>Which combinations of maternal background and fetal diseases are correct? <b>Select 3.</b></p> Advanced maternal age - Trisomy 13|Rubella infection - Congenital heart disease|Pregnancy-induced hypertension - Arrhythmia|Systemic lupus erythematosus - Intracranial hemorrhage|Parvovirus B19 infection - Anemia	In summary, select 3 correct combinations of maternal background and fetal diseases from the options provided. The answer requires selecting 3 choices. The answer is (Advanced maternal age - Trisomy 13), (Rubella infection - Congenital heart disease), and (Parvovirus B19 infection - Anemia) because: Advanced maternal age is associated with an increased risk of chromosomal abnormalities, such as T…	1	0
2	117A2	Basics of Medicine (Specifics)	<p>アレルギー性鼻炎の診断で原因抗原を特定するために行う検査はどれか。<b>2つ選ベ。</b></p>プリックテスト|鼻汁好酸球検査|血清総IgE検査|末梢血好酸球数測定|血清特異的IgE検査	ae	0	0	<p>Which tests are performed to identify the causative antigen in the diagnosis of allergic rhinitis? <b>Select two.</b></p> Prick test|nasal eosinophil examination|total serum IgE test|peripheral blood eosinophil count measurement|specific serum IgE test	In summary, the question asks which two tests are performed to identify the causative antigen in the diagnosis of allergic rhinitis. The answer requires selecting two choices. The answer is Prick test and specific serum IgE test because these two tests are commonly used to identify the causative antigen in allergic rhinitis. The Prick test is a skin test that introduces a small amount of the susp…	1	0
3	117A3	Basics of Medicine (Specifics)	<p>胃全摘術後にみられる可能性があるのはどれか。<b>3つ選べ。</b></p>胆石|肥満|貧血|耐糖能異常|門脈圧亢進	acd	0	0	<p>Which of the following can potentially be observed after a total gastrectomy? <b>Select three.</b></p> Gallstones|obesity|anemia|glucose tolerance abnormality|portal hypertension	In summary, the question asks which three complications can potentially be observed after a total gastrectomy, with options including gallstones, obesity, anemia, glucose tolerance abnormality, and portal hypertension. The answer requires selecting three choices. The answer is anemia, glucose tolerance abnormality, and gallstones because these complications are commonly observed after a total gas…	1	0
4	117A4	Basics of Medicine (Specifics)	<p>急性好酸球性肺炎について<b>誤っている</b>のはどれか。</p>胸水貯留|IL-5上昇|末梢血好酸球数正常|片側性すりガラス陰影|気管支肺胞洗浄液中の好酸球数増加	d	0	0	<p>Which of the following is <b>incorrect</b> about acute eosinophilic pneumonia?</p> Pleural effusion|elevated IL-5|normal peripheral blood eosinophil count|unilateral ground-glass opacity|increased eosinophil count in bronchoalveolar lavage fluid	In summary, which statement is incorrect about acute eosinophilic pneumonia among the provided options: pleural effusion, elevated IL-5, normal peripheral blood eosinophil count, unilateral ground-glass opacity, and increased eosinophil count in bronchoalveolar lavage fluid? The answer requires selecting one choice. The answer is (unilateral ground-glass opacity) because acute eosinophilic pneumo…	1	0
5	117A5	Basics of Medicine (Specifics)	<p>女性に多いのはどれか。</p>双極I型障害|アルコール依存症|自閉スペクトラム症|神経性食思〈欲〉不振症|反社会性パーソナリティ障害	d	0	0	<p>Which of these is more common in women?</p> Bipolar I disorder|alcohol dependence|autism spectrum disorder|anorexia nervosa|antisocial personality disorder	In summary, which of these conditions is more common in women: Bipolar I disorder, alcohol dependence, autism spectrum disorder, anorexia nervosa, or antisocial personality disorder? The answer requires selecting one choice. The answer is anorexia nervosa because it is more prevalent in women compared to the other conditions listed. Anorexia nervosa is an eating disorder characterized by an inten…	1	0
6	117A6	Basics of Medicine (Specifics)	<p>溶血性尿毒症症候群でみられるのはどれか。<b>2つ選べ。</b></p>LD高値|破砕赤血球|血清補体価低値|網赤血球数低値|抗ADAMTS-13抗体陽性	ab	0	0	<p>Which of the following are observed in hemolytic uremic syndrome? <b>Select 2.</b></p> High LDH|schistocytes|low serum complement levels|low reticulocyte count|positive anti-ADAMTS13 antibodies	In summary, the question asks which two options are observed in hemolytic uremic syndrome out of the following: High LDH, schistocytes, low serum complement levels, low reticulocyte count, and positive anti-ADAMTS13 antibodies. The answer requires selecting two choices. The answer is High LDH and schistocytes because these are commonly observed in hemolytic uremic syndrome. High LDH levels indica…	1	0
7	117A7	Basics of Medicine (Specifics)	<p>自己免疫性胃炎〈A型胃炎〉に合併するのはどれか。</p>悪性貧血|溶血性貧血|悪性リンパ腫|鉄欠乏性貧血|再生不良性貧血	a	0	0	<p>Which of the following is associated with autoimmune gastritis (Type A gastritis)?</p> Pernicious anemia|hemolytic anemia|malignant lymphoma|iron-deficiency anemia|aplastic anemia	In summary, which condition is associated with autoimmune gastritis (Type A gastritis) out of the options provided: Pernicious anemia, hemolytic anemia, malignant lymphoma, iron-deficiency anemia, and aplastic anemia? The answer requires selecting one choice. The answer is (Pernicious anemia) because autoimmune gastritis, also known as Type A gastritis, is characterized by the destruction of pari…	1	0
8	117A8	Basics of Medicine (Specifics)	<p>我が国の対策型がん検診で行われる乳がんの検査方法はどれか。</p>CT|MRI|視触診|超音波検査|マンモグラフィ	e	0	0	<p>Which breast cancer screening method is used in our country's preventive cancer screening?</p> CT|MRI|Visual and tactile examination|Ultrasound examination|Mammography	In summary, the question asks about the breast cancer screening method used in Japan's preventive cancer screening program. The answer requires selecting one choice. The answer is Mammography because it is the most common and widely used method for breast cancer screening in Japan. Mammography can detect early-stage breast cancer through the use of low-energy X-rays, allowing for early interventi…	1	0
9	117A9	Basics of Medicine (Specifics)	<p>肝硬変で<b>みられない</b>所見はどれか。</p>手掌紅斑|静止時振戦|女性化乳房|くも状血管腫|腹壁静脈怒張	b	0	0	<p>Which of the following is <b>NOT</b> observed in liver cirrhosis?</p> Palmar erythema|resting tremor|gynecomastia|spider angioma|abdominal wall venous dilation	In summary, which of the listed symptoms is NOT observed in liver cirrhosis? The answer requires selecting one choice. The answer is (resting tremor) because it is not a typical feature of liver cirrhosis. Resting tremor is more commonly associated with Parkinson's disease or other neurological disorders. Palmar erythema, gynecomastia, spider angioma, and abdominal wall venous dilation are all si…	1	0
10	117A10	Basics of Medicine (Specifics)	<p>下肢の深部静脈血栓のリスクファクターとなるのはどれか。<b>3つ選べ。</b><p>妊娠|う歯治療|担癌状態|経口避妊薬内服|Helicobacter pylori感染	acd	0	0	<p>Which of the following are risk factors for deep vein thrombosis in the lower limbs? <b>Select 3.</b></p> Pregnancy|dental treatment|cancerous state|oral contraceptive use|Helicobacter pylori infection	In summary, the question asks to select three risk factors for deep vein thrombosis in the lower limbs from the given options: pregnancy, dental treatment, cancerous state, oral contraceptive use, and Helicobacter pylori infection. The answer requires selecting three choices. The answer is pregnancy, cancerous state, and oral contraceptive use because these factors are known to increase the risk …	1	0
11	117A11	Basics of Medicine (Specifics)	<p>気管支喘息について正しいのはどれか。</p>喘息死は増加傾向にある。|喘息増悪はウイルス感染後が最も多い。|吸入ステロイド薬は喫煙により作用が増強する。|抗IgE抗体はアトピー型喘息の第一選択薬である。|急性増悪時には長時間作用性β2刺激薬が第一選択である。	b	0	0	<p>Which of the following is correct about bronchial asthma?</p> Asthma-related deaths are increasing.|Asthma exacerbations are most common after viral infections.|Inhaled steroids have enhanced effects due to smoking.|Anti-IgE antibodies are the first-choice drug for atopic asthma.|Long-acting β2 agonists are the first choice during acute exacerbations.	In summary, which statement is correct about bronchial asthma among the provided options? The answer requires selecting one choice. The answer is "Asthma exacerbations are most common after viral infections" because viral respiratory infections are a well-known trigger for asthma exacerbations. The other options are incorrect: Asthma-related deaths are not necessarily increasing, inhaled steroids…	1	0
12	117A12	Basics of Medicine (Specifics)	<p><b>性感染症でない</b>のはどれか。</p>梅毒性肝炎B型急性肝炎|日本住血吸虫症|アメーバ性肝膿瘍|肝周囲炎〈Fitz-Hugh-Curtis症候群〉	c	0	0	<p><b>Which of the following is NOT a sexually transmitted infection?</b></p> Syphilis|Hepatitis B|acute hepatitis|Schistosomiasis japonicum|amoebic liver abscess|perihepatitis (Fitz-Hugh-Curtis syndrome)	In summary, the question asks which of the listed options is NOT a sexually transmitted infection. The answer requires selecting one choice. The answer is (Schistosomiasis japonicum) because it is a parasitic infection caused by the blood fluke Schistosoma japonicum, which is transmitted through contact with contaminated fresh water, not through sexual contact.	1	0
13	117A13	Basics of Medicine (Specifics)	<p>ビタミン欠乏とその症状の組合せで正しいのはどれか。</p>葉酸-小球性貧血|ニコチン酸-心不全|ビタミンA-夜盲|ビタミンB1-腱反射亢進|ビタミンB12-皮膚炎	c	0	0	<p>Which combination is correct for vitamin deficiency and its symptoms?</p> Folic acid - microcytic anemia|Niacin - heart failure|Vitamin A - night blindness|Vitamin B1 - hyperactive tendon reflexes|Vitamin B12 - dermatitis	In summary, determine the correct combination of vitamin deficiency and its associated symptoms from the options provided. The answer requires selecting one choice. The answer is (Vitamin A - night blindness) because a deficiency in Vitamin A is known to cause night blindness. Vitamin A plays a crucial role in maintaining healthy vision, particularly in low-light conditions. The other combination…	1	0
14	117A14	Basics of Medicine (Specifics)	<p>胃食道逆流症〈GERD〉の症状で<b>生じにくい</b>のはどれか。</p>胸痛|下痢|呑酸|咽頭痛|慢性咳嗽	b	0	0	<p>Which symptom is <b>less likely</b> to occur in gastroesophageal reflux disease (GERD)?</p> Chest pain|diarrhea|acid regurgitation|sore throat|chronic cough	In summary, which symptom is less likely to occur in gastroesophageal reflux disease (GERD)? The answer requires selecting one choice. The answer is (diarrhea) because GERD is primarily characterized by symptoms such as chest pain, acid regurgitation, sore throat, and chronic cough due to stomach acid refluxing into the esophagus. Diarrhea is not typically associated with GERD, as it relates more…	1	0
15	117A15	Clinical Medicine (Specifics)	<p>62歳の女性。皮疹と発熱を主訴に来院した。7日前から感冒症状があり市販の総合感冒薬を内服している。前日から顔面と四肢体幹に紅斑が出現し、囗内の痛みと発熱も出現した。 体温38.5°C。顔面、四肢および体幹の広範囲の皮膚に紅斑、水疱およびびらんがみられる。水疱とびらんの範囲は体表面積の40%以上である。眼球結膜充血と口唇痂皮、ロ腔粘膜にもびらんがみられる。顔面と左上腕の写真（<b>別冊No.1A、B</b>）を別に示す。内服している総合感冒薬のリンパ球刺激試験358%（基準180未満）、抗ヒトヘルペスウイルス6IgG抗体価10倍（基準10以下）で、3週間後の採血で、抗ヒ トヘルペスウイルス6IgG抗体価10倍であった。</p><p>最も考えられるのはどれか。</p> 固定薬疹|多形滲出性紅斑|中毒性表皮壊死症|薬剤過敏症症候群|急性汎発性発疹性膿疱症	c	1	0	<p>A 62-year-old woman came to the hospital with a rash and fever as her main complaints. She has had cold symptoms for 7 days and has been taking over-the-counter cold medicine. Since the day before, a rash appeared on her face, limbs, and trunk, and she also experienced pain in her mouth and fever. Her body temperature is 38.5°C. Widespread erythema, blisters, and erosions are seen on the skin …	In summary, a 62-year-old woman presents with a rash, fever, and cold symptoms for 7 days, taking over-the-counter cold medicine. She has erythema, blisters, and erosions on her skin, covering more than 40% of her body surface area, as well as conjunctival congestion, crusts on the lips, and oral mucosa erosions. A lymphocyte stimulation test for the cold medicine she is taking is elevated, and h…	0	0
16	117A16	Clinical Medicine (Specifics)	<p>72歳の女性。動悸と息切れを主訴に来院した。3週間前から動悸を自覚していたが、1週間前から短距離の歩行で息切れを自覚するようになった。一咋日から夜間就寝後に息苦しさで覚醒するようになったため受診した。15年前から僧帽弁閉鎖不全症、10年前から高血圧を指摘されており、自宅近くの診療所で投薬治療を受けている。来院時、意識は清明。身長153cm、体重39kg。脈拍136/分、不整。血圧152/88mmHg。SpO<sub>2</sub>85%（room air）。心音は心尖部を最強点とするLevine3/6の収縮期雑音を聰取する。呼吸音は両側下肺野でcoarse cracklesを聴取する。腹部に異常を認めない。両下腿に浮腫を認める。血液所見:Hb 12.2g/dL、Ht 38%、白血球7,800、血小板21万。血液生化学所見:アルブミン3.3g/dL、AST 24U/L、ALT 18U…	c	1	0	<p>A 72-year-old woman visited the hospital with complaints of palpitations and shortness of breath. She had been aware of her palpitations for 3 weeks, but started noticing shortness of breath during short walks a week ago. She came to the hospital because she started waking up at night due to difficulty breathing. She was diagnosed with mitral valve regurgitation 15 years ago and hypertension 1…	In summary, a 72-year-old woman with a history of mitral valve regurgitation and hypertension presents with palpitations, shortness of breath, and difficulty breathing at night. Her physical examination, blood tests, ECG, chest X-ray, and echocardiography findings are provided. The question asks which of the following statements is incorrect. The answer requires selecting one choice. The answer i…	1	0
17	117A17	Clinical Medicine (Specifics)	<p>38歳の初妊娠。妊娠24週に急激な腹囲の増大と体重増加を主訴に来院した。体外受精-胚移植〈IVF-ET〉で妊娠した。妊娠初期の超音波検査で1絨毛膜2羊膜性双胎と診断されている。超音波検査で両児間の推定体重に差を認めない。第1児の最大羊水深度を計算した超音波像（<b>別冊No.3A</b>）と両児間の隔壁を示す超音波像（<b>別冊No. 3B</b>、 矢印は隔壁）とを別に示す。</p><p>第1児について正しいのはどれか。 <b>2つ選べ。</b></p>貧血になっている。|高血糖になっている。|腎血流が増加している。|胎児発育不全になりやすい。|うっ血性心不全になっている。	ce	1	0	<p>A 38-year-old woman in her first pregnancy came to the hospital at 24 weeks gestation, complaining of a sudden increase in abdominal girth and weight gain. She became pregnant through in vitro fertilization and embryo transfer (IVF-ET). An early pregnancy ultrasound diagnosed her with a monochorionic diamniotic twin pregnancy. The ultrasound showed no difference in the estimated fetal weights …	In summary, a 38-year-old woman at 24 weeks gestation with a monochorionic diamniotic twin pregnancy presents with a sudden increase in abdominal girth and weight gain. The question asks for two correct statements regarding the first baby from the given options. The answer requires selecting two choices. The answer is (prone to fetal growth restriction) and (congestive heart failure) because in m…	0	0
18	117A18	Clinical Medicine (Specifics)	<p>7歳の女児。就学してから2か月間、教師や児童と会話をしないことを指摘され、心配した両親に連れられて来院した。幼稚園でもほとんど発語はなかったが、身振りでコミュニケーションはとれていた。幼少時から現在まで、家族とは普通に会話しており、知的な遅れは目立たない。神経診察を含む身体診察に異常を認めない。</p><p>考えられるのはどれか。</p> 吃音症〈小児期発症流暢症〉|Tourette症候群|学習障害|選択緘黙|素行症	d	0	0	<p>A 7-year-old girl. After attending school for two months, she was noted for not talking to teachers or other children, and her worried parents brought her to the clinic. She hardly spoke at kindergarten but communicated with gestures. She has always talked normally with her family, and no intellectual delays are noticeable. No abnormalities were found in the physical examination, including a n…	In summary, a 7-year-old girl is not talking to teachers or other children at school but communicates normally with her family. She has no intellectual delays or abnormalities in her physical examination. The answer requires selecting one choice. The answer is Selective Mutism because the child's inability to speak in specific situations, such as at school, while speaking normally with her family…	1	0
19	117A19	Clinical Medicine (Specifics)	<p>43歳の女性。めまいを主訴に来院した。約30分持続する回転性めまいを反復する。めまいの際に右耳の耳閉感とジーという耳鳴を伴う。鼓膜に異常を認めない。純音聴力検査で右耳に中等度の感音難聴を認める。頭位眼振検査で左向き水平眼振を認める。頭部MRIで異常を認めない。</p><p>治療として適切なのはどれか。</p>水分制限|頭位治療|利尿薬投与|抗ウイルス薬投与|ガンマグロブリン投与	c	0	0	<p>A 43-year-old woman visited the clinic with dizziness as her main complaint. She experiences recurring episodes of spinning dizziness that last about 30 minutes. During these episodes, she feels a sense of fullness in her right ear and hears a ringing sound. No abnormalities are found in her eardrum. A pure tone audiometry test reveals moderate sensorineural hearing loss in her right ear. A he…	In summary, a 43-year-old woman experiences recurring episodes of spinning dizziness lasting about 30 minutes, a sense of fullness in her right ear, and ringing sound. She has moderate sensorineural hearing loss in her right ear and leftward horizontal nystagmus, with no abnormalities in the head MRI. The question asks for the appropriate treatment among fluid restriction, head position therapy, …	1	0
20	117A20	Clinical Medicine (Specifics)	<p>62歳の男性。心窩部痛と食思不振を主訴に来院した。半年前から心窩部痛を感じることがあったが、仕事が忙しいため様子をみていた。心窩部痛が持続し、2週間前から食思不振が出現したため受診した。既往歴に特記すべきことはない。喫煙歴はない。飲酒は焼酎1合/日を40年間。父が胃癌で70歳時に手術。170cm、体重52kg（半年間で8kg減少）。体温36.8°C。脈拍80/分、整。血圧128/72mmHg。眼瞼結膜に軽度の貧血を認める。眼球結膜に黄染を認めない。左鎖骨上窩に径2cmのリンパ節を触知する。上腹部に径5cmの腫瘤があり、圧痛を認める。腸雑音に異常を認めない。直腸指診で直腸膀胱窩に硬結を触知する。尿所見:蛋白（-）、糖（-）、ケトン体1+。血液所見:赤血球368万、Hb 8.9g/dL、Ht 32%、白血球9,300、血小板21万。血液生化学所見:総蛋白6.5g/dL、アルブミン3.1…	a	0	0	<p>A 62-year-old man visited the clinic complaining of epigastric pain and loss of appetite. He had been experiencing epigastric pain for six months but decided to wait and see due to his busy work schedule. As the pain persisted and he started losing his appetite two weeks ago, he decided to see a doctor. There is nothing significant in his medical history. He has no history of smoking. He has b…	In summary, a 62-year-old man with a history of epigastric pain, loss of appetite, and weight loss has been diagnosed with advanced gastric cancer and has requested surgery instead of chemotherapy. The question asks which of the following responses is inappropriate: plan a total gastrectomy, explain again with the family present, ask why he prefers surgery, confirm his understanding of his condit…	1	0
21	117A21	Clinical Medicine (Specifics)	<p>22歳の男性。左眼の眼痛と視力低下を主訴に来院した。新型コロナウイルス感染症（COVID-19）の流行によりリモートワ一クとなり、出社は月1回である。1週間前に出社し、1か月ぶりにソフトコンタクトレンズを装用した。2日前から左眼が充血、次第に眼痛が増強して見えにくくなった。左眼の視力は眼前手動弁である。前眼部の写真（<b>別冊No.4</b>）を別に示す。</p><p>最も考えられるのはどれか。</p>春季カタル|角膜ヘルペス|細菌性角膜炎|流行性角結膜炎|クラミジア結膜炎	c	1	0	<p>A 22-year-old man visited the clinic with the main complaints of pain and decreased vision in his left eye. Due to the COVID-19 pandemic, he has been working remotely, and he only goes to the office once a month. He went to the office a week ago and wore soft contact lenses for the first time in a month. Two days ago, his left eye became congested, and his eye pain gradually intensified, makin…	In summary, a 22-year-old man is experiencing pain and decreased vision in his left eye after wearing soft contact lenses for the first time in a month. The left eye is congested, and the vision is limited to hand motion. We are asked to choose the most likely diagnosis from the options provided. The answer requires selecting one choice. The answer is bacterial keratitis because it is strongly as…	1	0
22	117A22	Clinical Medicine (Specifics)	<p>21 歳の男性。胸郭の変形を主訴に来院した。3歳ごろから変形が目立ち、人前で着替えることを恥ずかしいと思っている。体温36.8°C。脈拍84/分、整。血圧120/68mmHg。呼吸数18/分。SpO<sub>2</sub>98%（room air）。胸骨陥凹があり呼吸性に変動しない。皮膚の発赤、腫脹および熱感はない。胸部に圧痛を認めない。心音と呼吸音とに異常を認めない。胸部単純CT（<b>別冊No.5</b>）を別に示す。</p><p>考えられる疾患はどれか。</p>鳩胸|漏斗胸|骨軟骨腫|肋軟骨炎|結核性脊椎炎	b	1	0	<p>A 21-year-old man visited the clinic with the chief complaint of chest deformity. He has noticed the deformity since he was about 3 years old and feels embarrassed to change clothes in front of others. His body temperature is 36.8°C. His pulse is 84 beats per minute and regular. His blood pressure is 120/68mmHg. His respiratory rate is 18 breaths per minute. His SpO<sub>2</sub> is 98% (room ai…	In summary, a 21-year-old man presents with a long-standing chest deformity, with normal vital signs and no other abnormalities found during the physical examination. A simple chest CT scan is provided. The answer requires selecting one choice. The answer is Pectus excavatum because the patient has a sternal depression that does not change with respiration, and no other signs of inflammation or a…	1	0
23	117A23	Clinical Medicine (Specifics)	<p>74歳の女性。胸部不快感を主訴に救急車で搬入された。2週間前に夫が突然死したため、葬儀などで忙しくしていた。本日10時ごろ、弔問のお客さんの対応中に胸部不快感を自覚した。気分不快と悪心なども出現したため、救急要請を行い、当院に搬送となった。意識は清明。脈拍96/分、整。血圧168/94mmHg。呼吸数24/分。SpO<sub>2</sub>98%（リザ一バ一付マスク 10L/分 酸素投与下）。心音に異常を認めない。両側の胸部にcoarse cracklesを聴取する。血液生化学所見: AST 29U/L、ALT 99U/L、CK184 U/L（基準30〜140）、脳性ナトリウム利尿ペプチド〈BNP〉952pg/mL(基準18.4以下)。来院時の心電図（<b>別冊No. 6A</b>）を別に示す。心エコー検査で左室心尖部を中心とする無収縮領域と、左室基部の過収縮を認めた。緊急冠動脈造…	c	1	0	<p>A 74-year-old woman was brought in by ambulance with the chief complaint of chest discomfort. Her husband suddenly died two weeks ago, and she has been busy with funeral arrangements. Today, at around 10 AM, she experienced chest discomfort while attending to condolence visitors. She also felt unwell and nauseous, which prompted her to call for an ambulance, and she was brought to our hospital…	In summary, a 74-year-old woman experienced chest discomfort, nausea, and unwellness after her husband's sudden death. She has increased respiratory rate, coarse crackles in both lungs, elevated BNP, and a specific echocardiography finding. Emergency coronary angiography showed no significant stenosis or occlusion. The question asks which of the listed diseases is most likely. The answer requires…	1	0
24	117A24	Clinical Medicine (Specifics)	<p>10歳の女児。両眼の充血と眼脂を主訴に母親に連れられて来院した。3日前から左眼が充血し、涙が多くなった。眼脂もあるという。今朝から右眼にも同様の症状が出現した。両側の眼球結膜に充血を認める。両側の耳前リンパ節に腫脹を認める。</p><p>最も考えられる疾患について<b>誤っている</b>のはどれか。</p>終生免疫を獲得する。|院内感染の原因となる。|感染経路は接触感染である。|学校を休まなければならない。|感染予防のために手洗いが有用である。	a	0	0	<p>A 10-year-old girl was brought to the clinic by her mother with the main complaint of redness and discharge in both eyes. The left eye became red and teary three days ago, and there has been some discharge as well. This morning, similar symptoms appeared in her right eye. Redness is observed in the conjunctiva of both eyeballs. Swelling is observed in the preauricular lymph nodes on both sides…	In summary, a 10-year-old girl is experiencing redness, discharge, and swelling in the preauricular lymph nodes in both eyes. The question asks which statement about the most likely disease is incorrect. The answer requires selecting one choice. The answer is "Acquiring lifelong immunity" because the symptoms described are consistent with conjunctivitis, also known as pink eye. Conjunctivitis can…	1	0
25	117A25	Clinical Medicine (Specifics)	<p>48歳の男性。右眼の視力障害を主訴に来院した。保護眼鏡を装用せずに作業していたところ、右眼に鉄片異物が入り、その後右眼が見えなくなった。視力は右眼手動弁（矯正不能）、左眼1.2（矯正不能）。</p><p>診断に有用な検査はどれか。</p> 蛍光眼底造影|眼窩部単純CT|網膜電囲〈ERG〉|眼部超音波検査|眼窩部単純MRI	b	0	0	<p>A 48-year-old man visited the clinic with the main complaint of vision impairment in his right eye. He was working without wearing protective glasses when a foreign metal object entered his right eye, causing him to lose vision in that eye. His visual acuity is right eye hand motion (uncorrectable) and left eye 1.2 (uncorrectable).</p><p>Which of the following tests is useful for diagnosis?</p…	In summary, a 48-year-old man experienced vision impairment in his right eye after a foreign metal object entered it while he was working without protective glasses. His visual acuity is hand motion in the right eye and 1.2 in the left eye, both uncorrectable. The question asks for the most useful test for diagnosis among fluorescein angiography, orbital simple CT, electroretinogram (ERG), ocular…	0	0
26	117A26	Clinical Medicine (Specifics)	<p>32歳の女性。発熱、めまい、全身倦怠感を主訴に来院した。半年前から37℃前後の微熱が持続し、全身倦怠感やめまいも生じてきた。総合感冒薬を内服したが、症状が改善しないため受診した。既往歴と家族歴に特記すべきことはない。血圧は右上肢120/62mmHg、左上肢80/40mmHg。頸部から左鎖骨上窩にかけて血管雑音を聴取する。心音は胸骨左縁第3肋間を最強点とするLevine2/6の拡張期雑音を聴取する。呼吸音に異常を認めない。赤沈85mm/1時間。血液所見：赤血球360万、Hb10.8g/dL、白血球9,600（桿状核好中球10%、分葉核好中球70%、好酸球1%、好塩基球1%、単球4%、リンパ球14%）。心電図と胸部エックス写真に異常を認めない。三次元造影CT（<b>別冊No. 7</b>）を別に示す。<br>最も考えられるのはどれか。</p>大動脈縮窄症|サルコイドーシス|大動脈弓部大…	e	1	0	<p>A 32-year-old woman visited the clinic with fever, dizziness, and general fatigue as her main complaints. She has had a low-grade fever around 37℃ for the past six months, along with general fatigue and dizziness. She took over-the-counter cold medicine, but her symptoms did not improve, so she sought medical attention. There is nothing noteworthy in her past medical history or family history.…	In summary, a 32-year-old woman presents with fever, dizziness, fatigue, low-grade fever for six months, and abnormal blood pressure readings between arms. Physical examination reveals vascular murmurs and a diastolic murmur. Blood tests show elevated erythrocyte sedimentation rate, anemia, and a normal WBC differential. ECG and chest X-ray are normal, and a 3D angiography CT scan is mentioned. T…	1	0
27	117A27	Clinical Medicine (Specifics)	<p>84歳の男性。心臓ペースメーカー植込み後の定期受診で来院した。3か月前に気が遠くなるような症状を自覚し、徐脈性心房細動の診断となった。2か月前に恒久的ペースメーカー植込み術を受けた。今回の受診までに症状はなかった。ペースメーカーは下限レート60/分に設定されている。12誘導心電図の胸部誘導（<b>別冊No. 8</b>）を別に示す。<br>この心電図で認める所見はどれか。</p>心室頻脈|異常Q波|心室期外収縮|心房ペーシングの波形|心室ペーシングの波形	e	1	0	<p>An 84-year-old man visited the clinic for a regular checkup after having a heart pacemaker implanted. He experienced symptoms like faintness three months ago, and was diagnosed with bradycardic atrial fibrillation. He underwent a permanent pacemaker implantation two months ago. He has had no symptoms since the procedure. The pacemaker is set at a lower rate limit of 60 beats per minute. The ch…	In summary, an 84-year-old man with a history of bradycardic atrial fibrillation underwent a permanent pacemaker implantation and is asymptomatic since the procedure. The question asks to identify the findings that can be observed in his 12-lead electrocardiogram, with the options of ventricular tachycardia, abnormal Q waves, ventricular ectopic beats, atrial pacing waveforms, and ventricular pac…	1	0
28	117A28	Clinical Medicine (Specifics)	<p>57歳の男性。左耳痛を主訴に来院した。昨日から左耳痛があり、今朝から左側の顔が動きにくく、左眼が閉じられなくなったため受診した。左耳介に紅斑と水疱の形成を認める。左側の顔面麻痺を認める。<br>この疾患の原因となるウイルスはどれか。</p>アデノウイルス|単純ヘルペスウイルス|Epstein-Barrウイルス|水痘・帯状疱疹ウイルス|ヒトパピローマウイルス	d	0	0	<p>A 57-year-old man came to the clinic with the main complaint of pain in his left ear. He has been experiencing pain in his left ear since yesterday, and this morning he noticed difficulty moving the left side of his face and an inability to close his left eye, which led him to seek medical attention. There is erythema and blister formation on the left auricle. Facial paralysis is observed on t…	In summary, a 57-year-old man is experiencing pain in his left ear, difficulty moving the left side of his face, an inability to close his left eye, erythema, and blister formation on the left auricle. We are asked to identify the virus responsible for this condition from the given options. The answer requires selecting one choice. The answer is Varicella-zoster virus because the patient's sympto…	1	0
29	117A29	Clinical Medicine (Specifics)	<p>67歳の女性。急性心筋梗塞の治療のため入院3日目である。3日前に共通と気分不快が出現し、緊急入院となった。同日、急性心筋梗塞の診断で冠動脈造影が施行され、引き続き、完全閉塞を認めた左前下行枝にステント留置が行われた。本日、病棟で突然、息苦しさを訴えた。収縮期血圧は120mmHg台から60mmHg台に低下し、SpO<sub>2</sub>も80%前後に急速に低下したため気管挿管が行われた。気管チューブからは泡沫状のピンク色の痰の流出を認めた。心エコー検査では左室駆出率は保たれていたが、左房内に逸脱する構造物（<b>別冊No. 9A〜C、矢印</b>）を認め、カラードプラ心エコー検査で以前に認めなかった高度の僧帽弁逆流を認めた。<br>急激な血行動態の増悪の原因と考えられるのはどれか。</p>乳頭筋断裂|心室中隔穿孔|感染性心内膜炎|左室自由壁破裂|左前下行枝の再閉塞	a	1	0	<p>A 67-year-old woman is on her third day of hospitalization for acute myocardial infarction treatment. Three days ago, she experienced general discomfort and unpleasant feelings, which led to her emergency admission. On the same day, coronary angiography was performed due to a diagnosis of acute myocardial infarction, and subsequently, a stent was placed in the completely occluded left anterior…	In summary, a 67-year-old woman hospitalized for acute myocardial infarction suddenly experiences shortness of breath, decreased blood pressure, and SpO2, requiring intubation. Frothy pink sputum is observed, and an echocardiogram shows a deviating structure in the left atrium and severe mitral regurgitation. The question asks for the cause of the sudden deterioration in hemodynamics. The answer …	1	0
30	117A30	Clinical Medicine (Specifics)	<p>30歳の初産婦（1妊0産）。妊娠38週1日、自宅での破水直後から強い呼吸困難を自覚し救急車で搬入された。妊娠37週までの妊婦健康診査で異常は認めなかった。意識は清明。体温37.8℃。心拍数96/分、整。血圧92/76mmHg。呼吸数20/分。SpO<sub>2</sub>99%（リザーバー付きマスク10L/分 酸素投与下）。腹部超音波検査で胎児心拍が確認された。膣鏡診で出血交じりの羊水を少量認め、子宮口は2cm開大していた。血液所見：赤血球360万、Hb10.0g/dL、Ht33%、白血球28,000、血小板14万、血漿フィブリノゲン＜50mg/dL（妊娠中の基準401〜545mg/dL）。血液生化学所見：AST20U/L、ALT15U/L、尿素窒素12mg/dL、クレアチニン0.8mg/dL。<br>まず投与すべきなのはどれか。</p>抗菌薬|アルブミン|ジアゼパム|新鮮凍結血漿…	d	0	0	<p>A 30-year-old woman in her first pregnancy (1 pregnancy, 0 births) is at 38 weeks and 1 day. She was brought to the hospital by ambulance after experiencing severe difficulty breathing immediately following her water breaking at home. No abnormalities were noted during prenatal checkups until 37 weeks of gestation. She is conscious and alert. Her body temperature is 37.8℃. Her heart rate is 96…	In summary, a 30-year-old pregnant woman at 38 weeks and 1 day is experiencing severe difficulty breathing after her water broke. She has a fever, slightly elevated heart rate, low blood pressure, and abnormal blood test results, including a low red blood cell count, low hemoglobin, high white blood cell count, low platelet count, and very low plasma fibrinogen. The question asks which treatment …	1	0
31	117A31	Clinical Medicine (Specifics)	<p>26歳の女性。体幹の皮疹を主訴に来院した。半年前から四肢体幹に皮疹が出現し、徐々に増数し、それぞれの皮疹も拡大している。既往に幼少時発症のアトピー性皮膚炎がある。眼疾患やてんかんはない。頸部、体幹および四肢に同一の皮疹が多発している。皮疹に鱗屑はない。痛みや痒みはない。腰部の写真（<b>別冊No. 10</b>）を別に示す。<br>最も考えられるのはどれか。</p>癜風|体部白癬|葉状白斑|尋常性白斑|眼皮膚白皮症	d	1	0	<p>A 26-year-old woman visited the clinic with a chief complaint of a rash on her trunk. A rash appeared on her limbs and trunk about six months ago, gradually increasing in number, and each rash has been expanding. She has a history of atopic dermatitis that developed in her childhood. She does not have any eye diseases or epilepsy. There are multiple rashes of the same type on her neck, trunk, …	In summary, a 26-year-old woman with a history of atopic dermatitis presents with a rash on her trunk and limbs that has been gradually increasing in number and size over the past six months. She has no scaling, pain, or itching, and no history of eye diseases or epilepsy. The question asks for the most likely diagnosis among vitiligo, tinea corporis, pityriasis versicolor, idiopathic guttate hyp…	0	0
32	117A32	Clinical Medicine (Specifics)	<p>71歳の男性。咳嗽と労作時の呼吸困難を主訴に来院した。3年前から咳嗽と労作時の呼吸困難があり、徐々に進行していると自覚したため受診した。40年前に膿胸で胸郭形成術を受けた。喫煙は20本/日を50年間。意識は清明。体温36.2℃、脈拍84/分、整。血圧140/76mmHg。呼吸数16/分。血液生化学所見：尿素窒素16mg/dL、Na133mEq/L、Cl91mEq/L。呼吸機能検査：%VC45%、FEV1%60%。動脈血ガス分析（room air）：pH7.26、PaCO<sub>2</sub>68Torr、PaO248Torr、HCO<sub>3</sub> <sup>-</sup>28mEq/L。胸部エックス線写真で透過性亢進および胸郭形成後の肺容量減少を認める。心エコー検査で右心室および右心房の拡張、心室中隔の左室側への偏位を認める。<br>この患者にみられる病態で誤っているの…	e	0	0	<p>A 71-year-old man visited the hospital with complaints of cough and shortness of breath during exertion. He has been experiencing cough and shortness of breath during exertion for the past 3 years and decided to seek medical attention as he realized it was gradually worsening. He had thoracic surgery for empyema 40 years ago. He has been smoking 20 cigarettes a day for 50 years. He is consciou…	In summary, a 71-year-old man with a history of empyema and heavy smoking presents with worsening cough and shortness of breath during exertion. His vital signs, blood chemistry, pulmonary function tests, arterial blood gas analysis, and imaging results are provided. We are to identify which of the following pathologies observed in the patient is incorrect: Pulmonary hypertension, Hypoventilation…	0	0
33	117A33	Clinical Medicine (Specifics)	<p>18歳の男子。3ヶ月前から周囲の視線が気になると外出するのを嫌がり、この2週間は自宅にいても誰かに部屋の中を覗かれているし、部屋で話す声を盗聴されていると訴えるため、両親に連れられて精神科を受診した。妄想が強いと判断され、抗精神病薬を処方された。服薬2日目から足がむずむずすると部屋の中を歩き回ることが多くなり、夜はむずむず感のため、不眠を訴えるようになった。<br>このむずむず感について正しいのはどれか。</p>ジストニアと呼ばれる。|両下肢の知覚低下を伴う。|睡眠時無呼吸症候群を伴う。|脳は異常を伴う。|抗精神病薬の減量により軽快する。	e	0	0	<p>An 18-year-old male. He started feeling self-conscious about people's gazes three months ago, and began avoiding going out. For the past two weeks, he has been complaining that someone is watching him inside his room and listening to his conversations, even at home. His parents took him to a psychiatrist, and he was diagnosed with strong delusions and prescribed antipsychotic medication. On th…	In summary, an 18-year-old male with strong delusions started experiencing restless legs, pacing, and insomnia after starting antipsychotic medication. The question asks which statement is correct about this restless sensation. The answer requires selecting one choice. The answer is "Reducing the dose of antipsychotic medication will improve the condition" because the patient's symptoms are likel…	1	0
34	117A34	Clinical Medicine (Specifics)	<p>7歳の男児。落ち着きのなさを心配した両親に連れられて来院した。学校の担任から、授業中じっと席に座っていることができず勝手に席から離れること、おせっかいが多く同級生の邪魔をしてしまうため喧嘩になること、忘れ物が多いことを指摘されている。自宅では後片付けや整理整頓が苦手だが、自分の好きなゲームには集中して取り組むことができる。外出時に車が来るのを確認せずに飛び出してしまうことがある。出生時に異常は指摘されなかった。乳幼児期の発達で明らかな遅れを指摘されたことはない。神経診察を含む身体所見に明らかな異常を認めない。<br>現時点で考えられる疾患について正しいのはどれか。</p>知的障害を伴う。|有効な薬物療法がある。|成人になると症状は消失する。|出産後の養育が発症原因である。|好ましい行動を褒めるよりも好ましくない行動を注意する。	b	0	0	<p>A 7-year-old boy was brought to the clinic by his concerned parents due to his restlessness. His teacher at school has pointed out that he cannot sit still in class, often leaves his seat without permission, tends to interfere with classmates leading to fights, and frequently forgets things. At home, he has difficulty tidying up and organizing but can concentrate on his favorite games. Sometim…	In summary, a 7-year-old boy is brought to the clinic due to restlessness, inability to sit still, interfering with classmates, forgetfulness, disorganization, and impulsive behavior. There were no abnormalities at birth, no developmental delays in infancy, and no physical or neurological abnormalities found. The question asks which statement is true regarding his possible condition. The answer r…	1	0
35	117A35	Clinical Medicine (Specifics)	<p>67歳の男性。臨床病期ⅠA期の原発性肺腺癌の診断で、右肺葉切除術およびリンパ節郭清術を施行した。手術翌日の昼に食事を開始した。昼食2時間後から胸腔ドレーンの廃液が急に増加し、夕食後、さらに排液が増え2Lを超えたため、ドレーン排液のバッグを新しく交換した。胸腔ドレーンからの空気漏れは認めなかった。体温36.2℃。心拍数64/分、整。血圧104/60mmHg。呼吸数16/分。SpO<sub>2</sub>97%（room air）。同日夜の胸腔ドレーンの排液の写真（<b>別冊No. 11</b>）を別に示す。<br>対応として適切なのはどれか。</p>胸膜癒着術|利尿薬投与|中心静脈栄養|カテコラミン投与|ガンマグロブリン投与	c	1	0	<p>A 67-year-old man was diagnosed with stage IA primary lung adenocarcinoma and underwent right lung lobectomy and lymph node dissection. He started eating lunch on the day after the surgery. Two hours after lunch, the volume of chest drain output suddenly increased, and after dinner, the output further increased to over 2 liters, prompting a replacement of the drainage bag. No air leakage was o…	In summary, a 67-year-old man with stage IA primary lung adenocarcinoma underwent right lung lobectomy and lymph node dissection. Post-surgery, his chest drain output increased significantly, but no air leakage was observed. His vital signs are stable. The question asks for the appropriate intervention among the given options. The answer requires selecting one choice. The answer is (diuretic admi…	0	0
36	117A36	Clinical Medicine (Specifics)	<p>60歳の男性。下腹部痛を主訴に来院した。3日前から微熱と下腹部痛を自覚し、徐々に増悪するため受診した。悪心のため食欲不振があるが嘔吐はない。下腹部痛は持続しており、排便により軽快しない。下痢や便秘はない。22歳時、虫垂切除術を受けている。内服薬はない。喫煙歴はない。飲酒は日本酒1合/日を40年間。家族歴に特記すべきことはない。1年前に受けた人間ドックで下部消化管内視鏡検査を施行し、大腸憩室を指摘されている。身長175cm、体重70kg。体温37.1℃。脈拍96/分、整。血圧136/88mmHg。呼吸数14/分。SpO<sub>2</sub>98%（room air）。眼瞼結膜と眼球結膜とに異常を認めない。腹部は平坦で、下腹部正中に圧痛を認め、筋性防御と反跳痛とを認めない。肝・脾を触知しない。腸雑音に異常を認めない。尿所見：蛋白（-）、糖（-）、潜血（-）。血液所見：赤血球468万、…	c	1	0	<p>A 60-year-old man came to the hospital with lower abdominal pain as his main complaint. He has been experiencing low-grade fever and lower abdominal pain for the past three days, and decided to see a doctor as the pain gradually worsened. He has a loss of appetite due to nausea but no vomiting. The lower abdominal pain persists and does not improve after bowel movements. There is no diarrhea o…	In summary, a 60-year-old man presents with lower abdominal pain, low-grade fever, and nausea for the past three days. He has a history of colonic diverticula, and his current vital signs and lab results are provided. The question asks for the appropriate course of action for this patient at this time. The answer requires selecting one choice. The answer is (Antibiotic administration) because the…	1	0
37	117A37	Clinical Medicine (Specifics)	<p>60歳の女性。皮疹を主訴に来院した。1年前から右肩甲部に皮疹が出現し徐々に拡大してきた。痒みや痛みはない。右肩甲部に約2cmの境界明瞭で平坦な淡褐色結節を認める。血液所見と血液生化学所見とに異常を認めない。胸腹部造影CTで明らかな転移を認めない。生検で病理診断を行った後、結節を辺縁から5mm離して切除した。術前の右肩甲部の写真（<b>別冊No. 13A</b>）と摘出組織のH-E染色標本（<b>別冊No. 13B</b>）とを別に示す。H-E染色標本で切除断端に病変はなかった。<br>切除後の対応で適切なのはどれか。</p>拡大切除|経過観察|電子線照射|PUVA療法|薬物による抗癌治療	b	1	0	<p>A 60-year-old woman visited the clinic with a rash as her main complaint. The rash appeared on her right scapular region one year ago and has gradually expanded. There is no itching or pain. A well-defined, flat, light brown nodule about 2cm in size is observed on her right scapular region. No abnormalities are found in her blood test and blood chemistry test results. No apparent metastasis is…	In summary, a 60-year-old woman presented with a rash on her right scapular region, which was excised after a biopsy. The patient's blood tests and CT scans showed no abnormalities. The question asks for the appropriate post-excision management. The answer requires selecting one choice. The answer is (follow-up observation) because the biopsy and excision were performed, and there were no patholo…	1	0
38	117A38	Clinical Medicine (Specifics)	<p>45歳の男性。夕方になるとまぶたが下がること、物が二重に見えること、水分を慌てて飲むと鼻に逆流することを主訴に来院した。2か月前から症状を自覚していたが、改善しないため受診した。既往歴に特記すべきことはない。血液検査、頭部MRI及び胸部造影CTを行った。頭部MRIで異常は認めなかった。この患者の胸部造影CT（<b>別冊No. 14</b>）を別に示す。<br>この患者の血液検査で異常値を示すと考えられるのはどれか。</p>可溶性IL-2受容体抗体|<i>α</i>-フェトプロテイン＜AFP＞|抗アセチルコリン受容体抗体|ヒト絨毛性ゴナドトロピン＜hCG＞|アンジオテンシン変換酵素＜ACE＞	c	1	0	<p>A 45-year-old man visited the clinic with complaints of drooping eyelids in the evening, seeing double, and liquid flowing back into his nose when drinking water quickly. He had been aware of these symptoms for 2 months, but decided to seek medical attention as they did not improve. There is nothing notable in his medical history. Blood tests, a head MRI, and a chest CT with contrast were perf…	In summary, a 45-year-old man presents with drooping eyelids, double vision, and liquid flowing back into his nose when drinking water quickly. He has no notable medical history. Blood tests, a head MRI, and a chest CT with contrast were performed, with no abnormalities in the head MRI. The question asks which blood test result is likely to be abnormal for this patient. The answer requires select…	1	0
39	117A39	Clinical Medicine (Specifics)	<p>50歳の男性。右頬部の皮疹を主訴に来院した。約10年前から徐々に隆起してきた。自然に出血はしない。掻痒と疼痛はない。右鼻唇溝に直径5mmの隆起した黒褐色の結節を認める。右頬部リンパ節の腫脹は認めない。結節を切除した。術前の右鼻唇溝部の写真（<b>別冊No. 15A</b>）と切除検体のH-E染色標本（<b>別冊No. 15B</b>）とを別に示す。<br>診断はどれか。</p>Bowen病|悪性黒色腫|基底細胞癌|色素性母斑|脂漏性角化症	d	1	0	<p>A 50-year-old man came to the clinic with a rash on his right cheek as the chief complaint. It has been gradually raised for about 10 years. It does not bleed spontaneously. There is no itching or pain. A raised dark brown nodule with a diameter of 5mm is observed in the right nasolabial fold. No swelling of the right cheek lymph nodes is observed. The nodule was removed. Photos of the preoper…	In summary, a 50-year-old man presents with a gradually raised, dark brown, non-bleeding, non-itchy, painless nodule on his right cheek that has been present for about 10 years. The nodule was removed, and photos of the preoperative right nasolabial fold and H-E stained specimens are provided. The question asks for the most probable diagnosis. The answer requires selecting one choice. The answer …	0	0
40	117A40	Clinical Medicine (Specifics)	<p>41歳の女性。声が出しにくいことを主訴に来院した。半年前から水分摂取時にむせることがあり、2週間前から嗄声が出現し、自宅近くの医療機関で右前頸部腫脹を指摘され精査のため受診した。既往歴と家族歴に特記すべきことはない。喫煙歴はない。飲酒は機会飲酒。甲状腺右葉に硬い腫瘤を触知する。右側頸部に径1cmのリンパ節を2つ触知する。血液所見：赤血球404万、Hb11.6g/dL、Ht36%、白血球4,800、血小板26万。血液生化学所見：TSH0.8μU/mL（基準0.2〜4.0）、FT<sub>3</sub>3.1pg/mL（基準2.3〜4.3）、FT<sub>4</sub>1.2ng/dL（基準0.8〜2.2）、サイログロブリン141ng/mL（基準5〜30）。免疫血清学所見：抗サイログロブリン＜TG＞抗体11.3U/mL（基準0.3以下）、抗甲状腺ペルオキシダーゼ＜TPO＞抗体＜0.3U…	a	1	0	<p>A 41-year-old woman visited the clinic with the main complaint of difficulty in producing voice. She has been experiencing choking when drinking water for the past six months, and hoarseness appeared two weeks ago. She was referred for further examination after a nearby medical institution pointed out swelling in the right anterior neck area. There is nothing noteworthy in her past medical his…	In summary, a 41-year-old woman presents with difficulty in producing voice, choking when drinking water, hoarseness, and swelling in the right anterior neck area. Blood tests and imaging results are provided, and atypical cells were observed in the fine needle aspiration cytology of the thyroid nodule. The question asks which treatment should be performed first from the options provided. The ans…	1	0
41	117A41	Clinical Medicine (Specifics)	<p>52歳の女性。呼吸困難を主訴に来院した。3か月前から呼吸困難が出現し自宅知覚の診療所を受診して胸部エックス線撮影を施行されたが異常は指摘されなかった。喘息と診断され加療を受けたが改善せず、最近は徐々に呼吸困難が強くなっていると感じている。体温36.8℃。血圧118/64mmHg。呼吸数24/分。SpO<sub>2</sub>94%（room air）。胸部単純CT（<b>別冊No. 17</b>）を別に示す。<br>この患者で聴取される呼吸音として最も可能性が高いのはどれか。</p>stridor|wheezes|friction rub|fine crackles|coarse crackles	a	1	0	<p>A 52-year-old woman came to the clinic with the chief complaint of difficulty breathing. She had been experiencing shortness of breath for three months and had visited a local clinic where she underwent a chest X-ray, but no abnormalities were pointed out. She was diagnosed with asthma and received treatment, but her condition did not improve. Recently, she feels that her difficulty in breathi…	In summary, a 52-year-old woman with difficulty breathing has not improved with asthma treatment. Her vitals are provided, and a chest CT scan is available. The question asks which breath sound is most likely to be heard in this patient. The answer requires selecting one choice. The answer is (wheezes) because the patient was initially diagnosed with asthma and has been experiencing shortness of …	0	0
42	117A42	Clinical Medicine (Specifics)	<p>60歳の女性。血便を主訴に来院した。1週間前から腹痛と1日6回の水様下痢が出現し、自宅近くの医療機関を受診し投薬治療を受けている。昨日から腹痛が増悪し、血便がみられたため受診した。咳や痰はみられない。既往歴に特記すべきことはない。海外渡航歴はない。身長146cm、体重38kg。体温37.6℃。脈拍96/分、整。血圧124/74mmHg。心音と呼吸音とに異常を認めない。腹部は平坦で、左下腹部に圧痛を認める。肝・脾を触知しない。腸蠕動音は亢進している。血液所見：赤血球393万、Hb11.2g/dL、Ht33%、白血球15,300、血小板49万。血液生化学所見：総蛋白6.6g/dL、アルブミン3.2g/dL、AST13U/L、ALT11U/L、LD138U/L（基準120〜245）、ALP72U/L（基準38〜113）、γ-GT10U/L（基準8〜50）、アミラーゼ40U/L（基準37〜…	d	1	0	<p>A 60-year-old woman visited the clinic with the chief complaint of bloody stool. She has been experiencing abdominal pain and watery diarrhea 6 times a day for the past week. She sought medical attention at a nearby medical facility and received medication. Her abdominal pain worsened yesterday, and she noticed bloody stools, which prompted her visit. She does not have a cough or phlegm. There…	In summary, a 60-year-old woman presents with bloody stool, abdominal pain, and watery diarrhea for the past week. Her physical examination, vital signs, and laboratory results are provided, including a rectal image from a lower gastrointestinal endoscopy examination. We need to identify the most probable disease among intestinal tuberculosis, Crohn's disease, ischemic colitis, ulcerative colitis…	1	0
43	117A43	Clinical Medicine (Specifics)	<p>35歳の初妊婦（1妊0産）。妊婦健康診査のため妊娠11週に来院した。妊娠8週の血液検査でRPR16倍（基準1倍未満）、TPHA640倍（基準80倍未満）であった。薬剤に対するアレルギー歴はない。<br>正しいのはどれか。<b>2つ選べ</b>。</p>生物学的偽陽性である|保健所への届出が必要である。|パートナーの検査が必要である。|妊娠14週以降に治療を開始する。|ミノサイクリンの点滴静注を行う	bc	0	0	<p>A 35-year-old primigravida (first pregnancy, no births) came to the clinic for a prenatal checkup at 11 weeks of pregnancy. At 8 weeks of pregnancy, her blood test showed RPR at 16 times the standard level (less than 1 is standard) and TPHA at 640 times the standard level (less than 80 is standard). She has no history of allergies to medications.<br>Which of the following are correct? <b>Selec…	In summary, a 35-year-old primigravida at 11 weeks of pregnancy has elevated RPR and TPHA levels in her blood test. You are asked to select two correct statements from the given options. The answer requires selecting two choices. The answer is (Reporting to the health center is necessary) and (Partner testing is necessary) because the elevated RPR and TPHA levels suggest that the patient has an a…	1	0
44	117A44	Clinical Medicine (Specifics)	<p>40歳の初妊婦（1妊0産）。妊娠24週、随時血糖110mg/dLであったため、自宅近くの産科診療所から紹介され受診した。既往歴、家族歴に特記すべきことはない。子宮収縮の自覚はなく、性器出血を認めない。身長160cm、体重59kg（妊娠前体重55kg）。体温36.7℃。脈拍88/分、整。血圧110/80mmHg。経口グルコース負荷試験＜75gOGTT＞：負荷前値：90mg/dL、1時間値：190mg/dL、2時間値：160mg/dL。HbA1c5.4%（基準4.6〜6.2）。<br>適切な対応はどれか。<b>2つ選べ</b>。</p>運動療法を勧める。|経口血糖降下薬を用いる。|食事は4〜6分割食を勧める。|食後2時間の血糖値150mg/dLを目標とする。|1日の摂取エネルギーを1,200kcalに制限する。	ac	0	0	<p>A 40-year-old pregnant woman (first pregnancy, no prior deliveries) at 24 weeks of gestation was referred to a clinic near her home for consultation, as her blood sugar levels were consistently at 110mg/dL. There is nothing noteworthy in her medical or family history. She has not experienced uterine contractions or genital bleeding. She is 160cm tall and weighs 59kg (pre-pregnancy weight: 55kg…	In summary, a 40-year-old pregnant woman at 24 weeks of gestation has consistently elevated blood sugar levels and a positive oral glucose tolerance test. We are asked to choose two appropriate responses from the given options. The answer requires selecting two choices. The answer is (Encourage exercise therapy) and (Recommend 4-6 smaller meals throughout the day) because these are both safe and …	1	0
45	117A45	Clinical Medicine (Specifics)	<p>16歳の男子。全身倦怠感を主訴に来院した。幼少時から顔面の黄染を家族に指摘されていた。1週間前に罹患した感冒を契機に全身倦怠感が出現し軽快しないため受診した。父親にも貧血があるという。体温36.8℃。脈拍96/分、整。眼瞼結膜は貧血様で、眼球結膜に黄染を認める。胸骨右縁第2肋間を最強点とするLevine2/6の収縮期雑音を聴取する。血液所見：赤血球245万、Hb6.5g/dL、Ht23%、白血球4,200、血小板32万。血液生化学所見：総蛋白6.4g/dL、アルブミン3.8g/dL、総ビリルビン4.8mg/dL、直接ビリルビン0.7mg/dL、AST29U/L、ALT12U/L、LD854U/L（基準120〜245）。免疫血清学所見：CRP0.3mg/dL、直接Coombs試験陰性。この患者の末梢血塗抹May-Giemsa染色標本（<b>別冊No. 19</b>）を別に示す。<br…	ab	1	0	<p>A 16-year-old boy came to the clinic complaining of general fatigue. His family had noticed yellowing of his face since childhood. He visited the clinic because his fatigue did not improve after developing a cold a week ago. His father also has anemia. His body temperature is 36.8℃. His pulse is 96 beats per minute and regular. His palpebral conjunctiva appears anemic, and there is yellowing i…	In summary, a 16-year-old boy with a history of yellowing in his face and anemia presents with general fatigue, anemia, and elevated indirect bilirubin. His father also has anemia, and the patient has a systolic murmur at the right sternal border. The question asks which two complications are likely in this patient from the options of gallstones, splenomegaly, liver cirrhosis, venous thrombosis, …	1	0
46	117A46	Clinical Medicine (Specifics)	<p>17歳の男子。頸部の違和感を主訴に来院した。部活動のサッカー中にボールで前胸部を強打し、その後しばらくして違和感を自覚した。生来健康である。意識は清明。体温36.4℃。脈拍80/分、整。血圧118/64mmHg。呼吸数16/分。SpO<sub>2</sub>98%（room air）。頸部に握雪感あり。肉眼上皮膚に異常を認めない。呼吸音に異常を認めない。胸部単純CT（<b>別冊No. 20A、B</b>）を別に示す。<br>治療として適切なのはどれか。</p>入院安静|胸腔ドレナージ|縦隔ドレナージ|気管支拡張薬投与|副腎皮質ステロイド投与	a	1	0	<p>A 17-year-old male visited the clinic complaining of discomfort in his neck. During a soccer practice, he was hit hard in the chest with the ball, and he noticed the discomfort after a while. He has been generally healthy. His consciousness is clear. His body temperature is 36.4℃. His pulse is 80 beats per minute and regular. His blood pressure is 118/64mmHg. His respiratory rate is 16 breaths…	In summary, a 17-year-old male experiences neck discomfort after being hit in the chest with a soccer ball. His vital signs are provided, and a simple chest CT scan is available. The question asks for the appropriate treatment among bed rest in the hospital, thoracic cavity drainage, mediastinal drainage, administration of bronchodilators, and administration of corticosteroids. The answer require…	1	0
47	117A47	Clinical Medicine (Specifics)	<p>3歳4ヶ月の男児。眼位異常を主訴に両親に連れられて来院した。最近になって眼が内寄りになる頻度が増加していることに両親が気付いたという。細隙灯顕微鏡検査と眼底検査で異常を認めない。調節麻痺薬の点眼下に測定した屈折値は右+6.00D左+6.00Dであった。<br>対応として適切なのはどれか。</p>経過観察|低矯正の眼鏡装用|プリズム眼鏡の装用|完全矯正の眼鏡装用|全身麻酔下の斜視手術	d	0	0	<p>A 3-year-old and 4-month-old boy was brought to the hospital by his parents due to an eye misalignment issue. His parents noticed that recently, the frequency of his eyes turning inward has increased. No abnormalities were found in the slit-lamp examination and fundus examination. The refractive values measured under cycloplegic eye drops were +6.00D for both the right and left eyes.<br>Which …	In summary, a 3-year-old and 4-month-old boy presents with increased frequency of eye misalignment, and no abnormalities were found during examinations. His refractive values were +6.00D for both eyes. The question asks for the most appropriate action among observing progress, wearing low-corrective glasses, wearing prism glasses, wearing fully corrective glasses, or strabismus surgery under gene…	1	0
48	117A48	Clinical Medicine (Specifics)	<p>63歳の男性。呼吸困難を主訴に来院した。4週間前から労作時の呼吸困難を自覚するようになり、1週間前から右胸の圧迫感を自覚するため受診した。喫煙は20本/日を40年間、3年前に禁煙。飲酒は機会飲酒。職業は、18歳から22歳まで大学生のときに建築現場の解体作業のアルバイト、23歳から55歳まで小学校教員、55歳から58歳までタクシー運転手、58歳から60歳まで花屋の店員、60歳からは植木職人である。身長164cm、体重66kg。体温36.2℃。脈拍68/分、整。血圧136/72mmHg。呼吸数18/分。SpO<sub>2</sub>96%（room air）。心音に異常を認めない。右胸部の呼吸音減弱を認めるが、副雑音は聴取しない。血液所見：赤血球549万、Hb16.1g/dL、Ht48%、白血球5,800、血小板36万。血液生化学所見：総蛋白6.6g/dL、アルブミン3.9g/dL、総…	a	1	0	<p>A 63-year-old man visited the hospital with the main complaint of difficulty breathing. He has been experiencing shortness of breath during exertion for the past 4 weeks, and visited the doctor because he started feeling a sense of pressure in his right chest a week ago. He smoked 20 cigarettes a day for 40 years and quit smoking 3 years ago. He drinks alcohol occasionally. His occupations inc…	In summary, a 63-year-old man with a history of smoking and various occupations is experiencing difficulty breathing and chest pressure. His physical examination and blood tests are provided, along with a chest X-ray and a significantly increased concentration of hyaluronic acid in the pleural fluid. The question asks which of the patient's occupational histories is suspected to be related to the…	1	0
49	117A49	Clinical Medicine (Specifics)	<p>81歳の男性。もの忘れを主訴に来院した。5年前に妻をなくしてから、一人暮らしとなった。年金で十分生活はできていて、身の回りのことは自分で行っていた。約2年前から、約束を忘れたり、同じ食材を何度も買ってきて冷蔵庫に詰め込んだりするようになった。心配した長男夫婦が勧めても適当にはぐらかして受診しなかったが、再三の説得により長男と受診した。既往歴に特記すべきことはない。診察時、疎通性は良好であるが答えられない質問になると、その場を取り繕う様子がみられた。Mini-Mental State Examination＜MMSE＞は18点（30点満点）で、時間の検討式と語想起の課題で失点が目立った。神経診察では、筋力低下、感覚障害、不随意運動および筋強剛はみられず、歩行も正常であった。血液生化学検査で異常を認めない。頭部MRIで年齢相応の脳萎縮を認める。脳血流SPECT（<b>別冊No. 22<…	a	1	0	<p>An 81-year-old man visited the clinic with the main complaint of forgetfulness. After losing his wife 5 years ago, he started living alone. He was able to live comfortably on his pension and took care of himself. About 2 years ago, he began forgetting appointments and repeatedly buying the same groceries, stuffing them in the refrigerator. Although his eldest son and daughter-in-law urged him …	In summary, an 81-year-old man with forgetfulness and an MMSE score of 18/30 is seeking support for his condition. There is no significant medical history, and his head MRI shows age-appropriate brain atrophy. The question asks which type of support should be applied for first among care certification, welfare assistance, disability certificate, special disability benefits, and designated intract…	1	0
50	117A50	Clinical Medicine (Specifics)	<p>36歳の女性。左耳の聞こえにくさを主訴に来院した。数年前から左耳漏を繰り返していた。最近、聴力が低下してきたため受診した。左鼓膜所見（<b>別冊No. 23A</b>）と側頭骨単純CTの冠状断像（<b>別冊No. 23B</b>）とを別に示す。<br>治療として適切なのはどれか。</p>抗菌薬投与|鼓室形成術|鼓膜形成術|鼓膜切開術|鼓膜チューブ留置術	b	1	0	<p>A 36-year-old woman visited the clinic with the chief complaint of difficulty hearing in her left ear. She has experienced recurrent left ear discharge for several years. Recently, she decided to seek medical help due to a decline in her hearing. The findings of the left eardrum examination (<b>Supplement No. 23A</b>) and the coronal plane of a simple temporal bone CT scan (<b>Supplement No. 2…	In summary, a 36-year-old woman has difficulty hearing in her left ear and recurrent ear discharge. Examination findings of the left eardrum and a simple temporal bone CT scan are provided. The question asks which treatment would be appropriate among antibiotic administration, tympanoplasty, myringoplasty, myringotomy, and tympanostomy tube placement. The answer requires selecting one choice. Alt…	1	0
51	117A51	Clinical Medicine (Specifics)	<p>76歳の女性。悪心と嘔吐を主訴に来院した。3か月前から悪心を自覚していた。その後嘔吐がはじまり、食事を摂取しなくても嘔吐するようになったため受診した。既往歴に特記すべきことはない。喫煙歴と飲酒歴はない。身長150 cm、体重37 kg。脈拍 68/分、整。血圧110/60 mmHg。呼吸数14/分。上腹部正中に径10 cmの辺縁不整な腫瘤を触知する。血液所見: 赤血球392万、Hb10.9 g/dL、Ht 36 %、白血球4,100、血小板 22万。血液生化学所見: 総蛋白5.8 g/dL、アルブミン3.2g/dL、総ビリルビン0.5 mg/dL、AST 22 U/L、ALT 8 U/L、γ-GT 11 U/L （基準8〜50）、尿素窒素22 mg/dL、クレアチニン0.8 mg/dL、Na 131 mEq/L、K 3.4 mEq/L、Cl 96 mEq/L、CEA16.4 ng/…	e	1	0	<p>A 76-year-old woman visited the hospital with the main complaints of nausea and vomiting. She had been aware of her nausea for the past 3 months. She started vomiting after that, and even without eating, she would vomit, so she decided to see a doctor. There is nothing notable in her past medical history. She has no history of smoking or alcohol consumption. Her height is 150 cm, and her weigh…	In summary, a 76-year-old woman with a 3-month history of nausea and vomiting is diagnosed with gastric cancer with pyloric stenosis. Her blood tests and abdominal CT scan results are provided. She is scheduled for surgery in 10 days, and the most appropriate method of nutrition before surgery is to be determined. The answer requires selecting one choice. The answer is enteral nutrition via nasog…	0	0
52	117A52	Clinical Medicine (Specifics)	<p>48歳の女性。鼻閉を主訴に来院した。数年前から鼻閉と嗅覚低下があり、風邪をひくと悪化した。鎖痛薬で気管支端息を起こしたことがあった。左鼻腔の内視鏡像（<b>別冊No.25A</b>）を別に示す。右鼻腔も同様の所見である。副鼻腔単純CTの水平断像（<b>別冊No.25B</b>）と冠状断像（<b>別冊No.25C</b>）とを別に示す。<br>治療として最も適切なのはどれか。</p>減感作療法|抗真菌薬投与|抗ウイルス薬投与|拡大上顎全摘出術|内視鏡下鼻副鼻腔手術	e	1	0	<p>A 48-year-old woman came to the clinic complaining of nasal congestion. She has experienced nasal congestion and a decreased sense of smell for several years, which worsens when she catches a cold. She has had an episode of bronchospasm due to painkillers in the past. The endoscopic image of the left nasal cavity is shown separately (<b>Supplement No. 25A</b>). The right nasal cavity has simil…	In summary, a 48-year-old woman with chronic nasal congestion, decreased sense of smell, and a history of bronchospasm due to painkillers seeks treatment. Endoscopic images and CT scans of her nasal cavity are provided. The question asks for the most appropriate treatment from a list of options. The answer requires selecting one choice. The answer is endoscopic sinus surgery because the patient's…	1	0
53	117A53	Clinical Medicine (Specifics)	<p>82歳の女性。咽頭痛を主訴に来院した。3日前から咽頭痛が出現し、昨日から食事摂取が不良となったため、息子に付き添われて受診した。糖尿病でDPP-4阻害薬を内服している。喫煙歴と飲酒歴はない。体温37.6℃。脈拍92/分、整。血圧118/76 mmHg。呼吸数20/分。SpO<sub>2</sub>97 %（room air）。血液所見: 赤血球456万、Hb 11.9 g/dL、Ht 36%、白血球14,900 （好中球 88 %、リンパ球7 %、単球5 %）、血小板23万。血液生化学所見: 総蛋白7.3g/dL、アルブミン3.5 g/dL、AST 10 U/L、ALT 8 U/L、尿素窒素21 mg/dL、クレアチニン0.9 mg/dL、Na 135 mEq/L、K 4.2 mEq/L、Cl 98 mEq/L、Ca 9.6 mg/dL。CRP 29 mg/dL。咽頭と喉頭の内視鏡…	de	1	0	<p>An 82-year-old woman visited the clinic with a chief complaint of sore throat. The sore throat started 3 days ago, and her food intake became poor since yesterday, so she came to the clinic accompanied by her son. She is taking DPP-4 inhibitors for diabetes. She has no history of smoking or drinking. Her body temperature is 37.6℃. Her pulse is 92 beats per minute and regular. Her blood pressur…	In summary, an 82-year-old woman with diabetes presents with a sore throat, poor food intake, and fever. Her vital signs and blood tests show elevated white blood cell count and CRP, suggesting an infection. Endoscopic images and CT scans are provided. The question asks for the two most appropriate treatments from the options given. The answer requires selecting two choices. The answer is (Antibi…	1	0
54	117A54	Clinical Medicine (Specifics)	<p>33歳の男性。右下腹部の激痛を主訴に救急車で搬入された。昨日から下腹部に違和感があり、徐々に痛みが増強し我慢できなくなったため救急車を要請した。24歳時に虫垂切除術の既往がある。意識は清明。身長168 cm、体重78 kg。体温38.5 ℃。心拍数108/分、整。血圧100/62 mmHg。SpO<sub>2</sub>97 %（room air）。眼臉結膜と眼球結膜とに異常を認めない。心音と呼吸音とに異常を認めない。腹部は平坦だが、Blumberg徴候を認め、右下腹部には筋性防御を認める。腸雑音は減弱している。血液所見:赤血球486万、Hb15.0 g/dL、Ht 44%、白血球18,000（好中球 82 %、好酸球1%、好塩基球1%、単球6%、リンパ球10%）、血小板26万、PT-INR 0.9（基準0.9〜1.1）。血液生化学所見: 総蛋白8.1 g/dL、アルブミン5.1 …	a	1	0	<p>A 33-year-old man was brought in by ambulance due to severe pain in his lower right abdomen. He had been feeling discomfort in his lower abdomen since yesterday, and the pain gradually intensified until he could no longer bear it, so he called for an ambulance. He had an appendectomy at the age of 24. He is conscious and alert. He is 168 cm tall and weighs 78 kg. His body temperature is 38.5℃.…	In summary, a 33-year-old man is experiencing severe lower right abdominal pain with a history of appendectomy. His vital signs, blood test results, and an abdominal contrast-enhanced CT scan are provided. The question asks for the most appropriate treatment option among emergency surgery, high-pressure enema, laxative administration, ileus tube placement, and abdominal paracentesis drainage. The…	1	0
55	117A55	Clinical Medicine (Specifics)	<p>42歳の男性。胸腺摘出術後で入院中である。浸潤性胸腺腫で前縦隔から左肺門部にかけて腫瘍が浸潤しており、1週間前に胸腺摘出術を施行した。術後から息が深く吸えないことを訴えている。体温36.4℃。脈拍72/分、整。血圧124/72 mmHg。呼吸数20/分。SpO<sub>2</sub>96%（room air）。血液所見:赤血球410万、Hb13.0 g/dL、Ht 40 %。白血球7,300、血小板15万。血液生化学所見:総蛋白6.5 g/dL、アルブミン4.5 g/dL、総ビリルピン0.6 mg/dL、直接ビリルビン0.2 mg/dL、AST 20 U/L、ALT 25 U/L、LD 185 U/L（基準120〜245）、ALP 110 U/L（基準38〜113）、尿素窒素11 mg/dL、クレアチニン0.4 mg/dL、Na 140 mEq/L、K 4.0 mEq/L、Cl 1…	c	1	0	<p>A 42-year-old man is hospitalized after thymectomy. He had an invasive thymoma that infiltrated from the anterior mediastinum to the left hilum, and underwent thymectomy one week ago. He has been complaining of difficulty taking deep breaths since the surgery. His body temperature is 36.4℃. His pulse is 72 beats per minute and regular. His blood pressure is 124/72 mmHg. His respiratory rate is…	In summary, a 42-year-old man is experiencing difficulty taking deep breaths after undergoing thymectomy for an invasive thymoma. His vital signs and blood test results are provided, as well as pre- and post-operative chest X-ray images in Appendix No. 28. The question asks for the most likely cause of his difficulty breathing from the following options: esophageal damage, diaphragmatic damage, d…	1	0
56	117A56	Clinical Medicine (Specifics)	<p>26歳の男性。腹痛を主訴に来院した。6年前から腹痛と下痢を自覚するようになった。就職後に症状が強くなり、遅刻や欠勤をするようになり受診した。その他の症状として、半年前から<u>①食べ過ぎたときに胸やけがある</u>。家族歴に特記すべきことはない。身長175 cm、<u>②体重67 kg（1年間で4kg増加）</u>。体温36.0℃。<u>③脈拍96/分、整</u>。血圧120/60 mmHg。眼瞼結膜に貧血を認めない。心音と呼吸音とに異常を認めない。腹部は平坦で、下腹部に軽度の圧痛を認める。肝・脾を触知しない。<u>④腸蠕動音は軽度亢進している</u>。血液所見:赤血球505万、Hb 15.0 g/dL、Ht45%、白血球7,300、血小板26万。血液生化学所見:総蛋白7.9 g/dL、アルブミン5.0 g/dL、AST 17 U/L、ALT 13 U/L、LD 130 U/L（基…	e	0	0	<p>A 26-year-old man came to the hospital with abdominal pain as his main complaint. He has been experiencing abdominal pain and diarrhea since six years ago. After starting his job, the symptoms worsened, leading to tardiness and absences, so he decided to seek medical attention. Other symptoms include: <u>① heartburn when overeating, which started six months ago</u>. There is no significant fam…	In summary, a 26-year-old man with a history of abdominal pain and diarrhea for six years seeks medical attention. The patient has heartburn when overeating, weight gain, regular pulse rate, mildly increased bowel sounds, and a positive fecal occult blood test. The question asks which underlined item is the basis for performing a lower gastrointestinal endoscopy. The answer requires selecting one…	1	0
57	117A57	Clinical Medicine (Specifics)	<p>58歳の男性。早朝に出現する胸痛の精査のため入院となった。約6か月前から労作とは関連なく、早朝に出現することが多い前胸部痛を自覚するようになった。胸痛発作時に、自宅近くの診療所で処方されたニトログリセリンの使用で症状が軽快した。喫煙は20本/日を38年間。飲酒はビール500 mL/日。意識は清明。身長170cm、体重83 kg。脈拍80/分、整。血圧138/90 mmHg。SpO<sub>2</sub>98%（room air）。心音と呼吸音とに異常を認めない。腹部は平坦、軟で、肝・脾を触知しない。尿所見: 蛋白（-）、糖（-）。血液所見:赤血球440万、Hb 16.0 g/dL、Ht 48%、白血球7,800、血小板19万。血液生化学所見:総蛋白7.5 g/dL、AST 30 U/L、ALT33 U/L、LD 250 U/L（基準120〜245）、CK 180 U/L（基準30〜…	c	1	0	<p>A 58-year-old man was hospitalized for further examination of chest pain that appears in the early morning. He began to experience chest pain in the front part of his chest, mostly in the early morning, unrelated to exertion, about six months ago. The symptoms were relieved by using nitroglycerin prescribed at a nearby clinic during chest pain attacks. He has been smoking 20 cigarettes a day f…	In summary, a 58-year-old man with chest pain in the early morning and a history of smoking and alcohol consumption undergoes various tests, including coronary angiography. The question asks which of the following is not appropriate guidance: smoking cessation, limiting alcohol intake, taking β-blocker medication, avoiding mental stress, or taking calcium channel blocker medication. The answer re…	1	0
58	117A58	Clinical Medicine (Specifics)	<p>72歳の男性。胸やけを主訴に来院した。60歳時から食後の胸やけを自覚していたが、食事を減らすと軽快するため様子をみていた。2週間前から症状が続くようになったため受診した。喫煙歴と飲酒歴はない。意識は清明。身長170 cm、体重78 kg。BMI 27.0。体温36.6℃。脈拍80/分、整。血圧128/84 mmHg。呼吸数15/分。SpO<sub>2</sub>96 %（room air）。眼瞼結膜に貧血を認めない。眼球結膜に黄染を認めない。尿所見:蛋白（-）、糖（-）、潜血（-）。血液所見:赤血球480万、Hb 13.9g/dL、Ht 46 %、白血球5,200、血小板25万、血液生化学所見:総蛋白6.6 g/dL、アルブミン3.9 g/dL、総ビリルビン0.9 mg/dL、AST 20 U/L、ALT 28 U/L、LD 170 U/L（基準120〜245）、ALP 110 U…	ace	1	0	<p>A 72-year-old man visited the clinic with the main complaint of heartburn. He had been aware of heartburn after meals since the age of 60, but had been observing his condition since it improved when he reduced his food intake. He sought medical attention because his symptoms persisted for two weeks. He has no smoking or drinking history. He is conscious and clear-minded. His height is 170 cm a…	In summary, a 72-year-old man with persistent heartburn seeks medical attention. He has no significant medical history and presents with normal vital signs and laboratory results. He was diagnosed with adenocarcinoma through an endoscopic biopsy. The question asks to select 3 factors that can be considered in the patient's pathophysiology. The answer requires selecting three choices. The answer i…	1	0
59	117A59	Clinical Medicine (Specifics)	<p>35歳の男性。「戸締りを確認していて毎日のように遅刻してしまう」という主訴で来院した。一人暮らしだが、約3か月前に近所で空き巣があったというニュースを聞いてから、自分では過剰だと思いながらも戸締りの確認がやめられずに悩んでいる。仕事でも書類の紛失を心配して確認することが目立つようになった。集中力や意欲に問題はない。<br>考えられるのはどれか。</p>適応障害|解離性障害|強迫性障害|身体化障害|社交〈社会〉不安障害	c	0	0	<p>A 35-year-old man came to the clinic with the chief complaint of being late almost every day because he keeps checking the locks on his doors. He lives alone, but ever since he heard the news about a burglary in his neighborhood about 3 months ago, he has been unable to stop checking the locks even though he knows it is excessive. At work, he has also become noticeably more concerned about los…	In summary, a 35-year-old man is excessively checking door locks and work documents, leading to tardiness. This behavior started after hearing about a local burglary 3 months ago. His concentration and motivation are not affected. Which disorder could be considered: Adjustment disorder, Dissociative disorder, Obsessive-compulsive disorder, Somatoform disorder, or Social anxiety disorder? The answ…	1	0
60	117A60	Clinical Medicine (Specifics)	<p>67歳の女性。倦怠感を主訴に来院した。約1か月前から疲れやすくなり、症状が改善しないため受診した。意識は清明。身長149cm、体重45kg。脈拍72/分、整。血圧144/88 mmHg。心尖部にLevine 3/6の拡張期雑音を聴取し、心雑音の強さは体位で変化した。呼吸音に異常を認めない。心エコー検査で左室駆出率は正常範囲であったが、左房内に可動性のある腫瘤を認め、拡張期には腫瘤が僧帽弁口を塞ぐような所見を認めた。胸部造影CT（<b>別冊No.31A</b>）を別に示す。入院後、腫瘤摘除術が施行された。術中の写真（<b>別冊No.31B</b>）を別に示す。<br>この患者の入院時に認められる所見で可能性が<b>低い</b>のはどれか。</p>発熱|息切れ|関節痛|体重減少|頸静脈の虚脱	e	1	0	<p>A 67-year-old woman visited the hospital with fatigue as her main complaint. She has been feeling easily tired for about a month, and decided to see a doctor as her symptoms did not improve. She is conscious and alert. Her height is 149cm and weight is 45kg. Her pulse rate is 72 beats per minute and regular. Her blood pressure is 144/88 mmHg. A Levine 3/6 diastolic murmur was heard at the apex…	In summary, a 67-year-old woman visited the hospital with fatigue as her main complaint, and a mobile mass was observed in her left atrium obstructing the mitral valve orifice during diastole. The question asks which finding is less likely to be observed in this patient upon admission: fever, shortness of breath, joint pain, weight loss, or jugular vein collapse. The answer requires selecting one…	1	0
61	117A61	Clinical Medicine (Specifics)	<p>40歳の男性。2日前に発症した四肢の皮疹を主訴に来院した。痰痒を伴う。側下肢の写真（<b>別冊No.32</b>）を別に示す。<br>両原因として考えにくいのはどれか。</p>薬剤|皮膚筋炎|虫刺され|マイコプラズマ|単純ヘルベスウイルス	b	1	0	<p>A 40-year-old man visited the clinic with a chief complaint of a rash on his limbs that started two days ago. The rash is accompanied by itching. A photo of the rash on his lower limbs is shown separately (<b>Supplement No.32</b>).<br>Which of the following causes is least likely to be responsible for the rash?</p>Medications | Dermatomyositis | Insect bites | Mycoplasma | Herpes simplex virus.	In summary, a 40-year-old man presents with a rash on his limbs that started two days ago, accompanied by itching. The question asks which of the following causes is least likely to be responsible for the rash: Medications, Dermatomyositis, Insect bites, Mycoplasma, or Herpes simplex virus. The answer requires selecting one choice. The answer is Dermatomyositis because it is a systemic autoimmune…	1	0
62	117A62	Clinical Medicine (Specifics)	<p>40歳の男性。胸やけを主訴に来院した。2か月前から食事中のつかえ感を自覚し、2週間前から胸やけを伴うようになり受診した。16歳からアトピー性皮膚炎で加療中である。喫煙歴はない。飲酒はビール350 mL/日を20年間。家族歴に特記すべきことはない。意識は清明。身長172 cm、体重60 kg。体温36.2 ℃。脈拍76/分、整。血圧126/78mmHg。呼吸数14/分。SpO<sub>2</sub>99%（room air）。顔面、頸部、体幹および四肢に対称的に紅斑、丘疹および痂皮を認める。眼臉結膜と眼球結膜とに異常を認めない。甲状腺腫と頸部リンパ節とを触知しない。腹部は平坦、軟で、圧痛を認めない。血液所見:赤血球458万、Hb 13.7 g/dL、Ht 41 %、白血球7,300 （桿状核好中球20 %、分葉核好中球30 %、好酸球8 %、好塩基球1 %、単球6 %、リンパ球 35…	c	1	0	<p>A 40-year-old man visited the clinic with the main complaint of heartburn. He started to experience a choking sensation during meals 2 months ago, and heartburn began to accompany the sensation 2 weeks ago, prompting him to seek medical care. He has been receiving treatment for atopic dermatitis since he was 16 years old. He has no smoking history. He has been drinking 350mL of beer per day fo…	In summary, a 40-year-old man with a history of atopic dermatitis presents with heartburn and choking sensation during meals. Despite being prescribed a proton pump inhibitor, his symptoms did not improve. The question asks which disease can be considered in this patient, providing options of esophageal cancer, reflux esophagitis, eosinophilic esophagitis, esophageal achalasia, and esophageal can…	1	0
63	117A63	Clinical Medicine (Specifics)	<p>32歳の男性。発熱を主訴に救急外来を受診した。東南アジア各地に合計7日間滞在した後に帰国し2日目である。現地滞在6日目から39℃台の発熱と全身倦怠感とが出現していたが、入国時には一時的に解熱していたため空港検疫では申し出なかったという。帰国後も発熱が続き、受診前日から頻繁に嘔吐している。下痢はない。四肢の筋肉痛を訴える。意識は清明。身長172 cm、体重60 kg。体温39.1℃。脈拍112/分、整。血圧92/52 mmHg。呼吸数24/分。眼險結膜と眼球結膜とに異常を認めない。口腔粘膜に点状出血を認める。心音と呼吸音とに異常を認めない。腹部は肝を右肋骨弓下に4 cm触知するが、脾は触知しない。血液所見: 赤血球450万、Hb 12.2 g/dL、Ht 60 %、白血球2,000、血小板8.0万。血液生化学所見: 総蛋白6.5 g/dL、アルブミン4.1 g/dL、総ビリルビン0.…	d	0	0	<p>A 32-year-old man visited the emergency clinic with fever as his main complaint. He returned from a total of 7 days of stay in various Southeast Asian countries and is now on his second day back. He had a fever of around 39℃ and general fatigue since the sixth day of his local stay but did not report it at airport quarantine as he temporarily had no fever upon entering the country. The fever c…	In summary, a 32-year-old man presents with fever, general fatigue, vomiting, muscle pain, and some abnormal findings on physical examination and blood tests after returning from a 7-day trip to Southeast Asia. We are asked to determine the most likely disease from the options provided. The answer requires selecting one choice. The answer is Dengue fever because the patient's symptoms and recent …	1	0
64	117A64	Clinical Medicine (Specifics)	<p>56歳の男性。膵腫瘍の精査のため来院した。人間ドックの腹部超音波検査で膵腫瘍を指摘され受診した。高血圧、糖尿病で自宅近くの診療所に通院中である。手術歴はない。身長165 cm、体重60 kg。体温 36.3 ℃。脈拍72/分、整。血圧120/70 mmHg。眼瞼結膜と眼球結膜とに異常を認めない。頸部リンパ節を触知しない。腹部は平坦、軟で、圧痛を認めない。腸雑音に異常を認めない。血液所見:赤血球508万、Hb 14.6 g/dL、Ht 44 %、白血球5,600、血小板32万。血液生化学所見:総蛋白7.5 g/dL、アルブミン4.0 g/dL、アミラーゼ168 U/L（基準37〜160）、尿素窒素22 mg/dL、クレアチニン0.7 mg/CIL、総ビリルビン0.9 mg/dL、AST 24 U/L、ALT 28 U/L、LD 172 U/L（基準120〜245）、ALP 112 U…	ae	0	0	<p>A 56-year-old man visited the clinic for further examination of a pancreatic tumor. The tumor was detected during an abdominal ultrasound examination at a health checkup. He is currently receiving treatment for hypertension and diabetes at a local clinic. He has no surgical history. He is 165 cm tall and weighs 60 kg. His body temperature is 36.3 ℃. His pulse rate is 72 beats per minute and re…	In summary, a 56-year-old man with a pancreatic tumor seeks further examination for a pathological specimen. Two options need to be selected from endoscopic ultrasound examination, balloon enteroscopy, lower gastrointestinal endoscopy, upper gastrointestinal endoscopy, and endoscopic retrograde cholangiopancreatography (ERCP). The answer requires selecting two choices. The answer is endoscopic ul…	1	0
65	117A65	Clinical Medicine (Specifics)	<p>56歳の女性。心窩部痛を主訴に来院した。半年前から心窩部に違和感があり、持続するため受診した。既往歴に特記すべきことはない。身長162 cm、体重61kg。眼瞼結膜に異常を認めない。心音と呼吸音とに異常を認めない。腹部は平坦、軟で、肝・脾を触知しない。血液所見:赤血球399万、Hb 11.5 g/dL、Ht 35%、白血球4,300、血小板17万。血液生化学所見:総蛋白7.2 g/dL、アルブミン4.1 g/dL、総ビリルビン0.5 mg/dL、AST 20 U/L、ALT16 U/L、LD 184 U/L（基準120〜245）、尿素窒素21 mg/dL、クレアチニン0.9 mg/dL、血糖93 mg/dL。CRP 0.2 mg/dL。上部消化管内視鏡像（<b>別冊No. 34A</b>）と生検組織像（H-E染色、KIT免疫染色、<i>α</i>SMA〈平滑筋アクチン〉免疫染色）（…	c	1	0	<p>A 56-year-old woman came to the clinic with a chief complaint of epigastric pain. She had been experiencing discomfort in her epigastric area for six months and decided to seek medical attention because it persisted. She has no notable medical history. She is 162cm tall and weighs 61kg. No abnormalities were observed in her eyelid conjunctiva. No abnormalities were detected in her heart sounds…	In summary, a 56-year-old woman with no notable medical history has been experiencing epigastric pain for six months. She has normal physical examination findings, blood test results, and blood chemistry test results. Upper gastrointestinal endoscopy and biopsy tissue images, as well as abdominal CT, reveal a 5.5 cm tumor with no metastasis to other organs. The question asks for the appropriate a…	1	0
66	117A66	Clinical Medicine (Specifics)	<p>日齢5の男児。胆汁性嘔吐と血便のため産科診療所から救急車で搬入された。在胎週39週、出生体重3,300 gで出生した。生後1日目から母乳を開始し、生後3日目ごろから哺乳後の嘔吐を認めるようになった。昨夜から胆汁性嘔吐が出現し、早朝に血便を認め、ぐったりしてきたため救急搬送された。身長52cm、体重3,100g。体温37.2℃、心拍数140/分、整。血圧60/48mmHg。呼吸数40/分。大泉門の軽度陥凹を認める。血液所見:赤血球560万、Hb 18.5 g/dL、Ht 48 %、白血球11,000、血小板18万、PT-INR 1.0（基準0.9〜1.1）、APTT 30秒（基準対照32.2）。血液生化学所見:総蛋白6.8 g/dL、アルブミン4.0 g/dL、AST 40 U/L、ALT 10 U/L、クレアチニン0.5 mg/dL、Na 135 mEq/L、K 4.0 mEq/L…	e	1	0	<p>A 5-day-old male infant was brought in by ambulance from an obstetric clinic due to bile-stained vomiting and bloody stools. He was born at 39 weeks of gestation with a birth weight of 3,300 g. Breastfeeding started on the first day of life, and vomiting after feeding began to be observed around the third day of life. Bile-stained vomiting appeared last night, and bloody stools were noticed ea…	In summary, a 5-day-old male infant is brought to the emergency room with bile-stained vomiting, bloody stools, and lethargy. His vital signs, blood tests, and imaging results are provided. The question asks which treatment is appropriate from a list of options. The answer requires selecting one choice. The answer is (emergency laparotomy) because the infant's presentation of bile-stained vomitin…	1	0
67	117A67	Clinical Medicine (Specifics)	<p>76歳の男性。全身の強い掻痒を主訴に来院した。介護老人保健施設に入所中である。2か月前から全身に掻痒があり、掻痒のために夜も眠れないことがある。腋窩、体幹、四肢、手掌および陰部に紅色の丘疹や掻破痕がみられる。手掌の丘疹部から採取した検体の顕微鏡写真（<b>別冊No.36</b>）を別に示す。<br>正しいのはどれか。</p>蚊により嫌介される。|有効な治療薬はない。|ヒトからヒトへ感染する。|近年はまれな疾患となった。|アトピー性皮膚炎の原因の一つである。	c	1	0	<p>A 76-year-old man came to the hospital with severe itching all over his body. He is currently living in a nursing home for the elderly. He has had itching all over his body for the past two months, and sometimes he can't sleep at night due to the itching. There are red papules and scratch marks in the armpits, trunk, limbs, palms, and genital area. A separate microscope photo of the specimen t…	In summary, a 76-year-old man is experiencing severe itching all over his body, with red papules and scratch marks in various areas. A microscope photo of a specimen taken from the papules on the palm is provided in Appendix No. 36. We are asked to identify the correct statement among the options. The answer requires selecting one choice. The answer is "It is transmitted from person to person" be…	1	0
68	117A68	Clinical Medicine (Specifics)	<p>22歳の男性。発熱と呼吸困難を主訴に救急車で搬入された。幼少時に心室中隔欠損症と診断されたが手術療法は選択されなかった。以後、総合病院に年1回通院している。2か月前に咳嗽を伴う38℃の発熱が出現した。自宅近くの診療所を受診し、セフェム系抗菌薬を処方され、3日後に解熱した。3週間前から再度、悪寒を伴う37.8℃の発熱を認め、抗菌薬を内服したが、徴熱、全身倦怠感は持続した。昨夜から、39℃台の発熱と咳嗽の悪化があり、呼吸困難で寝ることができなくなったため救急車を要請した。意識は清明。身長170 cm、体重62 kg。体温39.5 ℃。心拍数124/分、整。血圧130/80mmHg。呼吸数28/分。SpO<sub>2</sub> 96 %（リザーバー付マスク10L/分 酸素投与下）。胸骨左縁第3肋間にLevine 2/6の全収縮期雑音を聴取する。血液所見:Hb 9.2 g/dL、白血球1…	a	1	0	<p>A 22-year-old man was brought in by ambulance with fever and difficulty breathing. He was diagnosed with ventricular septal defect during childhood, but surgery was not chosen. Since then, he has been visiting a general hospital once a year. Two months ago, he developed a fever of 38℃ with a cough. He visited a nearby clinic and was prescribed a cefem-class antibiotic, which resolved the fever…	In summary, a 22-year-old man with a history of ventricular septal defect presents with fever, difficulty breathing, and worsening symptoms despite antibiotic treatment. His vitals, blood test results, and imaging findings are provided. The answer requires selecting one choice. The answer is infective endocarditis because the patient's history of ventricular septal defect, persistent fever despit…	1	0
69	117A69	Clinical Medicine (Specifics)	<p>63歳の女性。健診で低カリウム血症を指摘され来院した。40歳ごろから高血圧でカルシウム拮抗薬を内服している。両親と姉が高血圧症。身長147 cm、体重43 kg。脈拍72/分、整。血圧152/88 mmHg。胸腹部に異常を認めない。尿所見:蛋白（-）、糖（-）、潜血（-）。血液所見: Hb 12.9 g/dL、Ht 40 %、白血球5,400、血小板22万。血液生化学所見:アルブミン4.2 g/dL、AST 21 U/L、ALT 16 U/L、尿素窒素20 mg/dL、クレアチニン0.7 mg/dL、血糖109 mg/dL、Na 143 mEq/L、K 2.5 mEq/L。スクリーニングとして、午前10時ごろの随時採血で、血漿アルドステロン濃度472 pg/mL（基準 50〜100）、血漿レニン活性0.1 ng/mL時間（基準1.2〜2.5）であった。カプトプリル負荷試験は陽性であ…	e	0	0	<p>A 63-year-old woman visited the clinic after being diagnosed with low potassium levels during a health checkup. She has been taking calcium channel blockers for hypertension since her 40s. Both her parents and her sister have hypertension. She is 147cm tall and weighs 43kg. Her pulse is 72 beats per minute and regular. Her blood pressure is 152/88mmHg. No abnormalities were found in her chest …	In summary, a 63-year-old woman with a history of hypertension and low potassium levels has an adrenal nodule discovered on abdominal MRI, and her aldosterone and renin levels are abnormal. The question asks which test is necessary to determine the indication for surgical treatment among FDG-PET, renogram, renal vein blood sampling, gallium scintigraphy, and adrenal vein blood sampling. The answe…	1	0
70	117A70	Clinical Medicine (Specifics)	<p>生後1時間の男児。在胎30週、体重1,200 g、Apgarスコア6点（1分）、8点（5分）で出生した。母親は28歳の初産婦。胎児心拍数陣痛図で遅発一過性徐脈を認めたため、緊急帝王切開が行われた。出生後、第1呼吸を認めたが、蘇生台で処置中に浅い呼吸を認めるようになり、NICU内の哺育器に収容した。体温36.5 ℃。心拍数148/分、整。呼吸数90/分。SpO<sub>2</sub>97%（哺育器内の酸素濃度30%）。心音に異常を認めない。呼吸音は左右差なく肺胞呼吸音を聴取する。胸骨上窩と季肋下とに陥没呼吸を認める。胃液を用いて検査を行ったところ、結果は「zero」であった。検査の際に用いた器具の写真（<b>別冊No.38</b>）を別に示す。<br>検査結果を踏まえた対応として適切なのはどれか。</p>胃洗浄|抗菌薬投与|インドメタシン投与|デキサメタゾン投与|肺サーファクタント気…	e	1	0	<p>A one-hour-old male infant. Born at 30 weeks gestation, weighing 1,200g, with an Apgar score of 6 (at 1 minute) and 8 (at 5 minutes). The mother is a 28-year-old woman giving birth for the first time. An emergency cesarean section was performed due to late transient bradycardia observed on the fetal heart rate labor chart. After birth, the baby took his first breath, but shallow breathing was …	In summary, a one-hour-old male infant born prematurely at 30 weeks gestation is experiencing shallow breathing and retractions. The infant is in the NICU with an oxygen concentration of 30%. The question asks which action would be appropriate from the given options. The answer requires selecting one choice. The answer is (intratracheal administration of pulmonary surfactant) because the infant's…	1	0
71	117A71	Clinical Medicine (Specifics)	<p>22歳の男性。失神を主訴に来院した。中学生のころから健康診断で心電図異常を指摘されていた。5年前に失神した際に救急外来で頭部CT、脳波検査を受けたが異常は指摘されず、経過観察となっていた。本日、朝食後、失神したため当院を受診した。外来の処置室でも動悸と気が遠くなることを訴えている。既往歴に特記すべきことはない。母方のおじが14歳時に死亡している。身長153 cm、体重46 kg。脈拍64 /分、整。血圧106/72 mmHg。胸腹部に異常を認めない。血液所見: Hb 13.5 g/dL、白血球7,600、血小板31万。血液生化学所見:アルブミン3.3 g/dL、AST 24 U/L、ALT 24 U/L、CK 34 U/L（基準30〜140）、尿素窒素11 mg/dL、クレアチニン0.5 mg/dL、血糖94 mg/dL、Na 136 mEq/L、K 4.1 mEq/L、脳性ナトリ…	ae	1	0	<p>A 22-year-old man visited the clinic with the main complaint of fainting. Since junior high school, he has been pointed out to have abnormal electrocardiograms during health checkups. Five years ago, he fainted and underwent a head CT scan and electroencephalogram at the emergency outpatient clinic, but no abnormalities were pointed out, and he was under observation. Today, he visited the clin…	In summary, a 22-year-old man with a history of abnormal electrocardiograms and fainting episodes presents with palpitations and fainting after breakfast. His maternal uncle died at the age of 14, and his blood tests show an elevated BNP level. The question asks for two initial management options from the choices provided. The answer requires selecting two choices. The answer is (β-blocker intrav…	1	0
72	117A72	Clinical Medicine (Specifics)	<p>5歳の男児。今後の治療方針を決定するために心臟カテーテル検査を受けることになった。1歳6か月健診で心雑音を指摘され、心エコー検査で心疾患と診断されたが、これまでは心疾患による症状を認めず、経過を観察されていた。心臟カテーテル検査の心腔内酸素飽和度に関する結果を示す。</p><p><table class = ‘table-bordered’><tr> <td>部位</td><td>上大静脈</td><td>下大静脈</td><td>右心房</td><td>右心室</td><td>右肺動脈</td><td>左肺動脈</td><td>左心室</td><td>大動脈</td></tr><tr> <td>酸素飽和度</td><td>82.8%</td><td>86.8%</td><td>84.5%</td><td>83.9%</td><td>90.2%</td><td>92.6%</td>…	a	1	0	<p>A 5-year-old boy is scheduled to undergo a cardiac catheterization to determine his future treatment plan. At his 18-month checkup, a heart murmur was detected, and a heart disease was diagnosed with an echocardiogram. However, he has not shown any symptoms due to the heart disease and has been monitored. The results of intracardiac oxygen saturation during cardiac catheterization are shown be…	In summary, a 5-year-old boy with a heart murmur diagnosed at 18 months has undergone cardiac catheterization. The intracardiac oxygen saturation results are provided, and we are asked to identify the most likely heart disease from the given options. The answer requires selecting one choice. The answer is atrial septal defect because the oxygen saturation data shows elevated oxygen levels in the …	0	0
73	117A73	Clinical Medicine (Specifics)	<p>50歳の男性。動悸と息切れを主訴に来院した。高校生のころ、学校健診で心雑音を指摘され、心房中隔欠損症と診断されたが、投薬治療は受けていない。半年前から動悸と息切れを自覚するようになり、当院を受診した。脈拍80/分、整。血圧122/78 mmHg。SpO<sub>2</sub>97%（room air）。呼吸音に異常を認めない。経胸壁心エコー検査の傍胸骨短軸像（大動脈弁レベル）（<b>別冊No.40</b>）を別に示す。心臟カテーテル検査で平均肺動脈圧30 mmHg、Qp/Qs 3.1であった。<br>この患者の病態で正しいのはどれか。<b>2つ選べ</b>。</p>肺高血圧を認める。|心房細動を合併しやすい。|肺血流量は体血流量より減少している。|抜歯時に感染性心内膜炎の予防的抗菌薬投与が必要である。|提示した心エコー図では右房から左房への血流が認められる。	ab	1	0	<p>A 50-year-old man came to the clinic with complaints of palpitations and shortness of breath. During high school, he was diagnosed with atrial septal defect after a heart murmur was detected during a school medical checkup, but he never received medication treatment. He began experiencing palpitations and shortness of breath six months ago and visited our clinic. His pulse is 80 beats per minu…	In summary, a 50-year-old man with a history of atrial septal defect presents with palpitations and shortness of breath. His vital signs and physical examination findings are provided, along with a transthoracic echocardiogram and cardiac catheterization results. We are asked to choose two correct statements among the given options. The answer requires selecting two choices. The answer is "Pulmon…	1	0
74	117A74	Clinical Medicine (Specifics)	<p>88歳の女性。下血を主訴に救急車で搬入された。朝から痛みを伴う右下腹部膨降に気付き、その後に下血を認めたため救急車を要請した。両側大腿骨頸部骨折で人工骨頭置換術の既往がある。意識は清明。身長152 cm、体重42 kg。体温37.0 ℃。心拍数104/分、整。血圧98/56 mmHg。腹部は全体に膨降しており、腸雑音は亢進している。右鼠径部に径3cmの膨隆があり、緊満し圧痛を認めた。血液所見:赤血球368万、Hb 12.9 g/dL、Ht 36 %、白血球15,600、血小板21万。血液生化学所見:総蛋白6.5 g/dL、アルブミン2.9 g/dL、総ビリルビン0.9 mg/dL、AST 28 U/L、ALT 26 U/L、LD 287 U/L（基準120〜245）、CK162 U/L（基準30〜140）、尿素窒素 44 mg/dL、クレアチニン1.8 mg/dL。CRP 4.7 …	b	1	0	<p>An 88-year-old woman was brought in by ambulance due to rectal bleeding. She noticed a painful swelling in the right lower abdomen in the morning and called for an ambulance after observing rectal bleeding. She has a history of bilateral femoral neck fractures and artificial femoral head replacement surgery. She is conscious and alert. Her height is 152 cm, and her weight is 42 kg. Her body te…	In summary, an 88-year-old woman with a history of bilateral femoral neck fractures and artificial femoral head replacement surgery presents with rectal bleeding and a painful swelling in the right lower abdomen. Her vital signs and blood test results are provided, and a plain pelvic CT scan is available. The question asks for the correct course of action among enema, emergency surgery, observati…	1	0
75	117A75	Basics of Medicine (Specifics)	<p>動脈血ガス分析（room air）の結果を示す。</p><p><table class = ‘table-bordered’><tr><td>pH</td><td>PaCO<sub>2</sub>(Torr)<td>PaO<sub>2</sub>(Torr)<td>HCO<sub>2</sub><sup>-</sup>(mEq/L)</td></tr><tr><td>7.48</td><td>52<td>72<td>37</td><table></tr></p><p>単純性の酸塩基平衡障害として、最初の変化(1次性変化)と代償性変化(2次性変化)の組合せで正しいのはどれか。</p>呼吸性アシドーシス - なし|呼吸性アシドーシス - あり|呼吸性アルカローシス - なし|呼吸性アルカローシス - あり|代謝性アシドーシス - なし|代謝性アシドーシス - あり|代謝性アルカローシス…	h	1	0	<p>Arterial blood gas analysis (room air) results are shown below.</p><p><table class='table-bordered'><tr><td>pH</td><td>PaCO<sub>2</sub>(Torr)</td><td>PaO<sub>2</sub>(Torr)</td><td>HCO<sub>2</sub><sup>-</sup>(mEq/L)</td></tr><tr><td>7.48</td><td>52</td><td>72</td><td>37</td></tr></table></p><p>Which of the following combinations of primary change (1st change) and compensatory change (2nd change…	In summary, the question asks for the correct combination of primary change (1st change) and compensatory change (2nd change) for a simple acid-base balance disorder based on the provided arterial blood gas analysis results. The answer requires selecting one choice. The answer is (Respiratory alkalosis - present) because the pH is elevated (7.48), indicating alkalosis, while PaCO2 is increased (5…	0	0
76	117B1	Basics of Medicine (Essential)	<p>インシデントレポ一トで正しいのはどれか。</p>保健所に報告する義務がある。|医療安全管理委員会が作成する。|薬剤に関わる報告件数が最も多い。|報告件数が少ないほど医療安全の質が高い。|患者に実害がない場合は作成する必要はない。	c	0	0	<p>Which of these statements is correct regarding incident reports?</p> There is an obligation to report to the public health center.|The medical safety management committee creates them.|The majority of reports involve medication.|The fewer reports, the higher the quality of medical safety.|If there is no harm to the patient, there is no need to create a report.	In summary, which statement is correct regarding incident reports among the provided options? The answer requires selecting one choice. The answer is "The majority of reports involve medication" because incident reports often involve medication-related events such as errors in prescribing, administering, or monitoring. These reports are crucial for identifying areas of improvement and enhancing p…	1	0
77	117B2	Basics of Medicine (Essential)	<p>吐血よりも喀血を示唆する所見はどれか。</p>悪心を伴う。|咳嗽を伴う。|食物残渣を伴う。|タール便を伴う。|暗赤色の色調である。	b	0	0	<p>Which finding suggests hemoptysis rather than hematemesis?</p> Nausea accompanies it.|Coughing accompanies it.|Food residue accompanies it.|Tarry stool accompanies it.|It has a dark red color tone.	In summary, the question asks which finding suggests hemoptysis rather than hematemesis out of the following options: nausea accompanying it, coughing accompanying it, food residue accompanying it, tarry stool accompanying it, and having a dark red color tone. The answer requires selecting one choice. The answer is (Coughing accompanies it) because hemoptysis refers to coughing up blood from the …	1	0
78	117B3	Basics of Medicine (Essential)	<p>医師の職業倫理に反するのはどれか。</p>患者から医療施設ヘの寄付の申し出があり受け入れた。|自らの専門性を超えると判断した患者を他の医療機関に紹介した。|サプリメン トを使用する患者に健康被害に留意するよう指導した。|症例対照研究のために患者に許可なく本籍地を含む個人情報を収集した。|血液製剤の使用を拒む成人患者に意思の尊菫と救命の両立とを図る努力をした。	d	0	0	<p>Which of the following actions is against a doctor's professional ethics?</p> Accepting a donation offer from a patient to the medical facility.|Referring a patient to another medical institution when their condition is beyond one's expertise.|Advising patients using supplements to be cautious of potential health risks.|Collecting personal information, including place of origin, from patients …	In summary, identify the action that is against a doctor's professional ethics among the given options. The answer requires selecting one choice. The answer is "Collecting personal information, including place of origin, from patients without permission for a case-control study" because it violates the patient's privacy and informed consent, which are essential aspects of a doctor's professional …	1	0
79	117B4	Basics of Medicine (Essential)	<p>胎児期に血液酸素飽和度が最も低いのはどれか。</p>左心室|静脈管|臍帯静脈|臍帯動脈|中大脳動脈	d	0	0	<p>Which has the lowest blood oxygen saturation during the fetal stage?</p> Left ventricle|venous duct|umbilical vein|umbilical artery|middle cerebral artery	In summary, which has the lowest blood oxygen saturation during the fetal stage among the options: Left ventricle, venous duct, umbilical vein, umbilical artery, and middle cerebral artery? The answer requires selecting one choice. The answer is (umbilical artery) because it carries deoxygenated blood from the fetus to the placenta. In the fetal circulation, the umbilical artery has the lowest bl…	1	0
80	117B5	Basics of Medicine (Essential)	<p>診療録におけるSOAP のA に該当するのはどれか。</p>現病歴|鑑別診断|検査結果|身体所見|治療計画	b	0	0	<p>Which of the following corresponds to the A in SOAP in medical records?</p> Medical history|differential diagnosis|test results|physical findings|treatment plan	In summary, the question asks about the meaning of the letter 'A' in the SOAP acronym in medical records. The answer requires selecting one choice. The answer is (differential diagnosis) because SOAP stands for Subjective, Objective, Assessment, and Plan. In this context, 'A' corresponds to Assessment, which involves the differential diagnosis based on the information gathered from the subjective…	1	0
81	117B6	Basics of Medicine (Essential)	<p>感染性心内膜炎を示唆する皮膚所見はどれか。</p>Roth 班|輪状紅斑|Koplik 斑|Osler|結節|遊走性紅斑	d	0	0	<p>Which skin findings suggest infective endocarditis?</p> Roth spots|annular erythema|Koplik spots|Osler's nodes|migratory erythema	In summary, which skin findings suggest infective endocarditis among the options provided: Roth spots, annular erythema, Koplik spots, Osler's nodes, and migratory erythema? The answer requires selecting one choice. The answer is Osler's nodes because these are tender, raised nodules commonly found on the fingers and toes, and are associated with infective endocarditis. Roth spots, although seen …	1	0
82	117B7	Basics of Medicine (Essential)	<p>高齢者総合機能評価<CGA>において、復唱を用いて評価するのはどれか。</p>意欲|運動機能|認知機能|基本的日常生活動作|手段的日常生活動作	c	0	0	<p>In the Comprehensive Geriatric Assessment <CGA>, which of the following is assessed using repetition?</p> Motivation|Physical function|Cognitive function|Basic activities of daily living|Instrumental activities of daily living	In summary, the question asks which aspect of the Comprehensive Geriatric Assessment (CGA) is assessed using repetition. The answer requires selecting one choice. The answer is Cognitive function because repetition is a tool used to evaluate memory and cognitive abilities, which are important components of the cognitive function assessment in the CGA.	1	0
83	117B8	Basics of Medicine (Essential)	<p>Which of the following diseases needs airborne precautions?</p>herpes|inﬂuenza|mumps|rubella|varicella	e	0	0	<p>Which of the following diseases requires airborne precautions?</p> Herpes|influenza|mumps|rubella|varicella	In summary, which disease requires airborne precautions out of the options provided, which are Herpes, Influenza, Mumps, Rubella, and Varicella? The answer requires selecting one choice. The answer is Varicella because it is caused by the varicella-zoster virus, which is highly contagious and can spread through the air via respiratory droplets or direct contact with the rash. Airborne precautions…	1	0
84	117B9	Basics of Medicine (Essential)	<p>妊娠高血圧症候群の重症化の指標となるのはどれか。</p>血小板の減少|呼吸数の減少|下腿浮腫の悪化|子宮収縮の増強|尿蛋白/クレアチニン比の低下	a	0	0	<p>Which of the following indicates the severity of preeclampsia?</p> Decreased platelet count|decreased respiratory rate|worsening of lower leg edema|increased uterine contractions|decreased protein/creatinine ratio	In summary, the question asks which of the provided options indicates the severity of preeclampsia. The answer requires selecting one choice. The answer is (Decreased platelet count) because a drop in platelet count is a sign of worsening preeclampsia, which can be associated with complications such as HELLP syndrome (hemolysis, elevated liver enzymes, and low platelets). The other options listed…	1	0
85	117B10	Basics of Medicine (Essential)	<p>2016 年および 2019年に行われた国民生活基礎調査で、 病気やけが等で自覚症状がある人数を人口 1,000 人比で求めた有訴者率を、 性別と症状別にグラフに記したもの（別冊No.1）を別に示す。<br>Aの症状はどれか。</p>下痢|動悸|腰痛|腹痛|腰痛|手足のしびれ	d	1	0	<p>In the 2016 and 2019 Comprehensive Survey of Living Conditions, the prevalence of people with self-perceived symptoms due to illness or injury was calculated per 1,000 people, and the results were graphed by gender and symptom (Supplementary No.1).<br>What is symptom A?</p> Diarrhea|palpitations|lower back pain|abdominal pain|lower back pain|numbness in hands and feet	In summary, the question asks for the identification of symptom A based on the 2016 and 2019 Comprehensive Survey of Living Conditions in Japan. The answer requires selecting one choice. Unfortunately, I cannot provide an accurate answer for this question as the provided information does not give enough context or details to identify symptom A. Additionally, my training data only goes up until Se…	0	1
86	117B11	Basics of Medicine (Essential)	<p>患者の訴えのうち、 抑うつ状態が最も考えられるのはどれか。</p>「すぐにかっとなってしまいます」|「何をするのも億劫で仕方ありません」|「なんとなく落ち着かない気持ちになり ます」|「昼聞にう とうとすることが多くなりました」|「外に出ると誰かに見られているような気がします」	b	0	0	<p>Which of the patient's complaints is most likely indicative of a depressive state?</p> "I quickly get irritated"| "I don't feel like doing anything, it's very bothersome"| "I feel somewhat restless"| "I often doze off during the day"| "I feel like someone is watching me when I go outside"	In summary, the question asks which patient's complaint is most indicative of a depressive state among the options provided. The answer requires selecting one choice. The answer is "I don't feel like doing anything, it's very bothersome" because this complaint represents a loss of interest or motivation in daily activities, which is a common symptom of depression. The other complaints may be asso…	1	0
87	117B12	Basics of Medicine (Essential)	<p>処方箋について正しいのはどれか。</p>有効期間は1日である。|薬剤師に発行権限がある。|一般名による薬剤名の記載は有効である。|医療機関が特定の保険薬局を指定できる。|処方医は自筆で署名をしなくてはならない。	c	0	0	<p>Which of the following is correct about prescriptions?</p> Validity period is 1 day.|Pharmacists have the authority to issue.|Listing drug names by generic name is valid.|Medical institutions can designate specific pharmacies for insurance.|Prescribing doctors must sign in their own handwriting.	In summary, the question asks which statement is correct about prescriptions. The answer requires selecting one choice. The answer is "Listing drug names by generic name is valid" because it is an accepted practice to use generic drug names in prescriptions. This allows for accurate communication of the medication being prescribed and helps to avoid confusion related to brand names. The other opt…	1	0
88	117B13	Basics of Medicine (Essential)	<p>病歴聴取で、家族内に同じ疾患の患者が存在することが、診断に最も有用な疾患はどれか。</p>心房細動|肥大型心筋症|冠攣縮性狭心症|大動脈弁狭窄症|心サルコイドーシス	b	0	0	<p>Which disease is most useful to diagnose when there are patients with the same condition within the family, based on the medical history?</p> Atrial fibrillation|hypertrophic cardiomyopathy|coronary spasm angina|aortic valve stenosis|cardiac sarcoidosis	In summary, which disease is most useful to diagnose when there are patients with the same condition within the family, based on the medical history? The options are Atrial fibrillation, Hypertrophic cardiomyopathy, Coronary spasm angina, Aortic valve stenosis, and Cardiac sarcoidosis. The answer requires selecting one choice. The answer is Hypertrophic cardiomyopathy because it is a genetic diso…	1	0
89	117B14	Basics of Medicine (Essential)	<p>介護保険の強制加入の開始年齢はどれか。</p>20歳|40歳|60歳|65歳|75歳	b	0	0	<p>At what age does mandatory enrollment in long-term care insurance begin?</p> 20 years old|40 years old|60 years old|65 years old|75 years old	In summary, the question asks at what age mandatory enrollment in long-term care insurance begins. The answer requires selecting one choice. The answer is 65 years old because, in Japan, mandatory enrollment in long-term care insurance begins when an individual reaches the age of 65.	0	0
90	117B15	Basics of Medicine (Essential)	<p>瘙痒をきたしにくいのはどれか。</p>薬疹|蕁麻疹|結節性紅斑|多形滲出性紅斑|アトピー性皮膚炎	c	0	0	<p>Which condition is less likely to cause itching?</p> Drug rash|urticaria|nodular erythema|erythema multiforme|atopic dermatitis	In summary, which condition is less likely to cause itching among drug rash, urticaria, nodular erythema, erythema multiforme, and atopic dermatitis? The answer requires selecting one choice. The answer is erythema multiforme because it is a skin condition characterized by target-like lesions and is typically less associated with itching compared to the other conditions. Drug rash, urticaria, nod…	0	0
91	117B16	Basics of Medicine (Essential)	<p>緊張性気胸で認める所見はどれか。</p>ばち指|奇異呼吸|血圧低下|縦隔動揺|患側肋間腔狭小	c	0	0	<p>What findings are observed in a tension pneumothorax?</p> Hammer finger|paradoxical breathing|low blood pressure|mediastinal shift|narrowing of the affected intercostal space	In summary, the question asks about the findings observed in a tension pneumothorax. The answer requires selecting the most probable options. The answer is paradoxical breathing, low blood pressure, and mediastinal shift because these are the typical findings associated with a tension pneumothorax. Paradoxical breathing occurs when the chest wall moves inward during inhalation and outward during …	0	0
92	117B17	Basics of Medicine (Essential)	<p>医療面接における傾聴で正しいのはどれか。</p>事実確認を行う。|アドバイスをする。|時間を限って聞く。|相手の話を熱心に聞く。|決められた項目を聞く。	d	0	0	<p>Which of the following is correct for active listening in medical interviews?</p> Verify facts.|Give advice.|Listen within a time limit.|Listen attentively to the other person.|Ask predetermined questions.	In summary, the question asks which option is correct for active listening in medical interviews out of the given choices: Verify facts, Give advice, Listen within a time limit, Listen attentively to the other person, and Ask predetermined questions. The answer requires selecting one choice. The answer is (Listen attentively to the other person) because active listening in medical interviews invo…	1	0
93	117B18	Basics of Medicine (Essential)	<p>治療薬物モニタリング<TDM>の対象となる抗菌薬はどれか。</p>カルバぺネム系|ニューキノロン系|リンコマイシン系|アミノグリコシド系|セファロスポリン系	d	0	0	<p>Which antibiotic is a target for therapeutic drug monitoring (TDM)?</p> Carbapenems|fluoroquinolones|lincosamides|aminoglycosides|cephalosporins	In summary, which antibiotic is a target for therapeutic drug monitoring (TDM) among the options provided: Carbapenems, fluoroquinolones, lincosamides, aminoglycosides, and cephalosporins? The answer requires selecting one choice. The answer is (aminoglycosides) because these antibiotics have a narrow therapeutic index and are known to cause nephrotoxicity and ototoxicity. Therapeutic drug monito…	1	0
94	117B19	Basics of Medicine (Essential)	<p>肺低形成を合併する胎児疾患はどれか。</p>水頭症|二分脊椎|臍帯ヘルニア|横隔膜へルニア|先天性食道閉鎖症	d	0	0	<p>Which fetal diseases are associated with pulmonary hypoplasia?</p> Hydrocephalus|spina bifida|umbilical hernia|diaphragmatic hernia|congenital esophageal atresia	In summary, which fetal diseases are associated with pulmonary hypoplasia out of the options provided, which are Hydrocephalus, Spina bifida, Umbilical hernia, Diaphragmatic hernia, and Congenital esophageal atresia? The answer requires selecting (one) choice. The answer is (Diaphragmatic hernia) because it is a congenital defect in which a hole in the diaphragm allows abdominal organs to move in…	1	0
95	117B20	Basics of Medicine (Essential)	<p>失神をきたしうる疾患と失神の誘因との組合せで誤っているのはどれか。</p>起立性低血圧-α遮断薬投与|頸動脈洞症候群-頸部の伸展|Brugada症候群-発熱|完全房室ブロック-安静臥位|閉塞性肥大型心筋症-激しい運動	d	0	0	<p>Which combination of a disease that can cause fainting and its trigger is incorrect?</p> Orthostatic hypotension - α-blocker administration|carotid sinus syndrome - neck extension|Brugada syndrome - fever|complete atrioventricular block - resting supine position|obstructive hypertrophic cardiomyopathy - intense exercise	In summary, which combination of a disease that can cause fainting and its trigger is incorrect? The answer requires selecting one choice. The answer is (complete atrioventricular block - resting supine position) because complete atrioventricular block typically does not cause fainting when a patient is in a resting supine position. Fainting (syncope) in complete atrioventricular block usually oc…	1	0
96	117B21	Basics of Medicine (Essential)	<p>我が国の医療保険制度について正しいのはどれか。</p>国民皆保険制度である。|予防接種は対象である。|保険医は保険者が指定する。|65歳以上は後期高齢者医療制度に加入する。|雇用主は被用者保険の保険料を全額負担する。	a	0	0	<p>Which statement about Japan's healthcare insurance system is correct?</p> National universal health insurance system|Vaccinations are covered|Designated physicians by the insurer|Those 65 and older join the late-stage elderly healthcare system|Employers fully bear the insurance premiums for employee insurance.	In summary, which statement about Japan's healthcare insurance system is correct? The answer requires selecting one choice. The answer is "National universal health insurance system" because Japan has a national healthcare system that provides universal coverage to its citizens. Although some of the other statements may have elements of truth, the most accurate and overarching statement is that J…	1	0
97	117B22	Basics of Medicine (Essential)	<p>治療薬の効果に関するランダム化比較試験の試験参加について被験者の同意を取得したとみなされるのはどれか。</p>研究に用いる薬物の服用|研究を行う主治医の同意|研究施設の倫理委員会の承認|施設のホ一ムぺ一ジでの公示|被験者への説明と同意文書の取得	e	0	0	<p>Which of the following is considered obtaining consent from a subject to participate in a randomized controlled trial on the effects of a treatment drug?</p> Taking the drug used in the study|agreement of the attending physician conducting the research|approval of the research facility's ethics committee|announcement on the facility's homepage|explanation to the subject and acquisition of info…	In summary, which option best represents obtaining consent from a subject to participate in a randomized controlled trial on the effects of a treatment drug? The answer requires selecting one choice. The answer is (explanation to the subject and acquisition of informed consent document) because obtaining informed consent is a crucial ethical aspect of conducting clinical trials. It involves provi…	1	0
98	117B23	Basics of Medicine (Essential)	<p>糸球体濾過量<GFR>について正しいのはどれか。</p>GFR の軽度低下で血清クレアチニン値は上昇する。|イヌリンクリアランスは正確なGFR評価に用いられる。||健常者において加齢によるGFR低下は80歳まで起こらない。|筋肉量が少ない場合はeGFRが実測GFRより低くなることが多い。|成人の eGFR は血清クレアチニン値、身長および年齢から計算される。	b	0	0	<p>Which of the following statements is correct about the glomerular filtration rate (GFR)?</p> GFR mildly decreases with an increase in serum creatinine.|Inulin clearance is used for accurate GFR evaluation.||GFR decline due to aging does not occur until the age of 80 in healthy individuals.|eGFR is often lower than the measured GFR in cases with low muscle mass.|In adults, eGFR is calculated fr…	In summary, which statement is correct about the glomerular filtration rate (GFR) among the given options? The answer requires selecting one choice. The answer is "Inulin clearance is used for accurate GFR evaluation" because inulin is a freely filtered substance that is neither reabsorbed nor secreted by the kidneys. As a result, its clearance provides an accurate estimation of GFR. The other st…	1	0
99	117B24	Basics of Medicine (Essential)	<p>月経は何を排出するために起きているか。</p>血液|頸管粘液|子宮内膜|膣分泌物|卵管分泌物	c	0	0	<p>What is the purpose of menstruation in terms of what is expelled?</p> Blood|cervical mucus|endometrial lining|vaginal secretions|fallopian tube secretions	In summary, the question asks about the purpose of menstruation and what is expelled during this process. The answer requires selecting one choice. The answer is endometrial lining because menstruation is the process by which the body sheds the endometrial lining of the uterus. This shedding occurs in response to hormonal changes if a fertilized egg does not implant during the menstrual cycle. Th…	1	0
100	117B25	Basics of Medicine (Essential)	<p>リスボン宣言の内容で<b>誤っている</b>のはどれか。</p>患者には医療情報の提供を拒否する権利がある。|患者には医学教育ヘの参加を拒否する権利がある。|自殺企図の患者の場合、患者の生命を救う努カをする。|患者の情報は患者の死後も秘密が守られる必要がある。|患者が未成年の場合、 患者の意思よりも代理人の希望が優先される。	e	0	0	<p>Which of the following is <b>incorrect</b> in the content of the Lisbon Declaration?</p> Patients have the right to refuse the provision of medical information.|Patients have the right to refuse participation in medical education.|In cases of attempted suicide, efforts are made to save the patient's life.|Patient information must be kept confidential even after the patient's death.|If the pati…	In summary, which statement is incorrect in the content of the Lisbon Declaration? The answer requires selecting one choice. The answer is "If the patient is a minor, the wishes of the representative take precedence over the patient's intentions" because the Lisbon Declaration emphasizes the importance of respecting the patient's autonomy and wishes, regardless of age. The other statements are in…	1	0
101	117B26	Clinical Medicine (Essential)	<p>86歳の女性。10年前に脳梗塞を発症して寝たきりとなった。重度の認知症があり、自宅で家族が介護してきたが、四肢関節の拘縮が徐々に進行し、 最近は体位変換も困難である。訪問診療に訪れたところ、 和室の布団に右側臥位で寝ている。股関節は90度屈曲位で拘縮しており、うなり声をあげている。身長 154 cm、体重 42 kg。 体温36.2°C。脈拍76/分、整。血圧 122/68 mmHg。 呼吸数 18/分。<br>診察に際して正しいのはどれか。</p>表情をみながら触診する。|浮腫の有無は左半身で判断する。|股関節を完全伸展させてから診察する。|声を出さないよう指示してから聴診する。|打診は疼痛が疑われる部位に繰り返し行う。	a	0	0	<p>An 86-year-old woman who became bedridden after suffering a stroke 10 years ago. She has severe dementia and has been cared for by her family at home. The contracture of her limb joints has gradually progressed, and recently, it has become difficult to change her position. When visited for a home medical examination, she was found lying on her right side on a futon in a Japanese-style room. He…	In summary, an 86-year-old bedridden woman with severe dementia and contractures is examined during a home visit. Her vital signs are provided, and we are asked to choose the correct examination approach from the given options. The answer requires selecting one choice. The answer is (palpate while observing facial expressions) because the patient has severe dementia, which may impair her ability …	1	0
102	117B27	Clinical Medicine (Essential)	<p>35歳の男性。血尿を主訴に来院した。昨日初めてフルマラソンを完走し、その3時間後から尿の色が赤黒くなり持続している。 下肢の筋肉痛があるが、その他の症状はない。既往歴に特記すべきことはない。身長 170 cm、体重 68 kg。脈拍 72/分、整。血圧 132/60 mmHg。 胸腹部に異常を認めない。 両下肢全体に圧痛を認める。尿所見：蛋白（-）、ケトン体（-）、潜血3+、沈渣に赤血球、白血球、円柱を認めない。 血液検査の結果はまだ報告されていない。<br>最も考えられる疾患はどれか。</p>膀胱炎|IgA|腎症|尿路結石|横紋筋融解症|多発性嚢胞腎	d	0	0	<p>A 35-year-old man visited the clinic with the main complaint of hematuria. He completed his first full marathon yesterday, and three hours after that, the color of his urine turned dark red and has been persistent. He has muscle pain in his lower limbs but no other symptoms. There is nothing noteworthy in his medical history. He is 170 cm tall and weighs 68 kg. His pulse is 72 beats per minute…	In summary, a 35-year-old man presents with hematuria, dark red urine, and muscle pain in lower limbs after completing a marathon. His vital signs are normal, and urinalysis shows occult blood 3+ but no red blood cells, white blood cells, or casts. The question asks for the most likely disease from the options provided. The answer requires selecting one choice. The answer is Rhabdomyolysis becaus…	1	0
103	117B28	Clinical Medicine (Essential)	<p>82歳の女性。 発熱を主訴に家族に連れられて来院した。誤嚥性肺炎の診断で入院となった。Alzheimer 型認知症があり、 食事のむせこみで頻回の誤嚥性肺炎の既往がある。 肺炎のため2週間前に入院し、肺炎は改善したがADLが低下したため現在は全介助の状態である。 認知機能障害のため嚥下訓練も進まず胃瘻の造設を検討することになった。認知症症状が悪化する前には、「ボケるくらいなら死んだほうがまし」、「胃に管を入れてまで生きたいと思わない」と発言していたという。 息子は胃瘻を希望しているが娘は反対している。現在、意識は傾眠状態で、 呼びかけに反応しない。<br>この患者の胃瘻造設に関する意思決定について適切なのはどれか。</p>患者を介護する家族が決定する。|病状説明を行って患者が決定する。|患者にとっての最善な治療方法を医療チームが決定する。|患者の推定意思を尊重し家族と医療チームが話…	d	0	0	<p>An 82-year-old woman was brought to the clinic by her family due to fever. She was diagnosed with aspiration pneumonia and admitted to the hospital. She has Alzheimer's-type dementia and a history of recurrent aspiration pneumonia due to choking on food. She was hospitalized two weeks ago for pneumonia, which has improved, but her ADL (Activities of Daily Living) have declined and she now requ…	In summary, an 82-year-old woman with Alzheimer's dementia and a history of recurrent aspiration pneumonia is being considered for gastrostomy. She had previously expressed that she would not want to live with a tube in her stomach. Her family members have conflicting opinions, and she is currently unresponsive. The question is about the appropriate decision-making process for her gastrostomy. Th…	1	0
104	117B29	Clinical Medicine (Essential)	<p>76歳の女性。 高血圧と慢性心不全のため入院していた。退院後は自宅近くの診療所に通院し、かかりつけ医の指導により白宅で毎朝体温、脈拍、血圧および体重の測定を行い、 下腿浮腫の有無を確認している。<br>体液の過剰状態を早期に判断するために最も信頼度が高い項目はどれか。</p>体温|脈拍|血圧|体重|浮腫	d	0	0	<p>A 76-year-old woman was hospitalized for hypertension and chronic heart failure. After being discharged, she visits a nearby clinic and, under the guidance of her primary care physician, measures her body temperature, pulse, blood pressure, and weight every morning at home, and checks for the presence of edema in her lower legs.<br>Which of the following items is most reliable for early detect…	In summary, the question asks which measurement is most reliable for early detection of excess fluid in a 76-year-old woman with hypertension and chronic heart failure who measures her body temperature, pulse, blood pressure, and weight, and checks for edema in her lower legs every morning. The answer requires selecting one choice. The answer is (body weight) because a sudden increase in body wei…	1	0
105	117B30	Clinical Medicine (Essential)	<p>40歳の女性。 心窩部痛を主訴に来院した。医療面接で解釈モデルを把握するための質問はどれか。</p>「どうされましたか」|「どのような痛みですか」|「最近ストレスはありましたか」|「このような痛みは初めてですか」|「痛みの原因をどのように考えていますか」	e	0	0	<p>A 40-year-old woman visited the clinic with the main complaint of pain in the precordial region. Which of the following questions would help to understand the interpretation model during the medical interview?</p>"What happened?" | "What kind of pain is it?" | "Have you experienced any stress recently?" | "Is this your first time experiencing this kind of pain?" | "How do you think the pain is…	In summary, a 40-year-old woman presents with precordial pain, and the question asks which of the provided questions would help to understand the interpretation model during the medical interview. The answer requires selecting one choice. The answer is "What kind of pain is it?" because this question helps to characterize the pain and gather more information about the patient's symptoms. Understa…	0	0
106	117B31	Clinical Medicine (Essential)	<p>65 歳の女性。 発熱を主訴に来院した。2 日前から悪寒を伴う 39°C台の発熱と右顔面の痛みが出現したため受診した。鼻閉や鼻汁はない。 生来健康で、アレルギ一歴や外傷歴はない。意識は清明。体温 38.4°C。脈拍92/分、整。血圧134/68 mmHg。呼吸数 20/分。 顔面に右を主体とする腫脹があり、左右差を認める。右額面から、右頬部にかけて硬結と圧痛を伴う浮腫性紅斑を認める。 右眼に充血はなく、眼球運動は正常である。 顔面の写真（<b>別冊No.2</b>）を別に示す。<br>考えられる病原微生物はどれか。</p>結核菌|緑膿菌|カンジダ|A群β溶連菌|水痘・帯状疱疹ウイルス	d	1	0	<p>A 65-year-old woman came to the clinic with a chief complaint of fever. She decided to visit the clinic after experiencing a fever of around 39°C accompanied by chills and pain in the right side of her face for the past two days. She has no nasal congestion or nasal discharge. She has been generally healthy with no history of allergies or injuries. Her consciousness is clear. Her body temperat…	In summary, a 65-year-old woman presents with a 2-day history of fever, chills, and right-sided facial pain, swelling, and erythema without nasal symptoms. Her vital signs are provided, and she has no significant medical history. The question asks which pathogen is most likely responsible for her symptoms. The answer requires selecting one choice. The answer is Group A Streptococcus because the p…	1	0
107	117B32	Clinical Medicine (Essential)	<p>18歳の男子。鼻出血を主訴に来院した。自宅で特に誘引なく鼻出血が出現し、タオルで鼻を押さえて受診した。１週間前に行われた大学の健康診断で異常は指摘されなかった。意識は清明。身長 176 cm、体重 68 kg。体温36.4 °C。脈拍 80/分、整。血圧 120/64 mmHg。呼吸数 12/分。SpO<sub>2</sub> 99%（room air）。眼瞼結膜に貧血を認めない。胸部と腹部の診察で異常を認めない。<br>適切な初期対応はどれか。</p>鼻翼をつまむ。|仰臥位にする。|鼻部を氷で冷やす。|後頸部を軽くたたく。|のどに流れてきた血液は飲み込ませる。	a	0	0	<p>A 18-year-old male presented with a chief complaint of nosebleed. He experienced a spontaneous nosebleed at home and came to the clinic while holding a towel to his nose. No abnormalities were pointed out in a university health checkup conducted a week ago. He is alert and conscious. His height is 176 cm and weight is 68 kg. His body temperature is 36.4 °C. His pulse rate is 80 beats per minut…	In summary, an 18-year-old male presents with a nosebleed and no other significant abnormalities in his medical history or physical examination. The question asks for the appropriate initial response among five given options. The answer requires selecting one choice. The answer is (Pinch the nostrils) because it is the recommended first-line approach for managing a nosebleed. Pinching the nostril…	1	0
108	117B33	Clinical Medicine (Essential)	<p>49 歳の男性。 病期Ⅳの大腸癌で抗癌化学療怯のため入院した。以下のように家族に関する情報を得た。<br>「既婚です」<br>「子供が3人おり、上から男、男、女です」<br>「長男は遠方で就職しており、私は妻と下の２人の子供と同居しています。」<br>「父は胃癌で72歳のときに亡くなりました」<br>「母は脳卒中で60歳のときに亡くなりました」<br>「4人の兄弟姉妹で上から兄、姉、私、弟です」<br>家系図（<b>別冊No.3 ①〜⑤</b>）を別に示す。<br>家系図で適切なのはどれか。</p>①|②|③|④|⑤	d	1	0	<p>A 49-year-old man was admitted to the hospital for chemotherapy for stage IV colon cancer. The following information was obtained about his family:<br>"He is married."<br>"He has three children, two boys and a girl, in that order."<br>"The eldest son has a job far away, and he lives with his wife and the younger two children."<br>"His father passed away at the age of 72 due to stomach cancer."…	In summary, the question asks for the correct family tree for a 49-year-old man with stage IV colon cancer based on the provided information about his family. The answer requires selecting one choice. The answer cannot be determined because the family tree options (Appendix No.3 ①-⑤) have not been provided. To answer this question, the family tree options must be available for comparison with the…	0	1
109	117B34	Clinical Medicine (Essential)	<p>ある病棟で研修医Aが担当患者数名の採血のために、1つのトレイで全員分の採血管を運び採血を行った。しかし、指導医がそのうち2名の患者の検査結果がそれぞれの病状経過に沿わないことに気付き、研修医Aに再検査（2回目の採血）を指示した。結果として、研修医Aが1回目の採血の際に2名の患者の採血管を取り違えたことが明らかとなった。<br>研修医Aが次に行う対応として適切なのはどれか。</p>所轄の警察署に届け出る。|検査結果の削除依頼をする。|2名の患者に3回目の採血を行う。|院外の事故調査委員会に調査を依頼する。|医療安全部門にインシデントレポートを提出する。	e	0	0	<p>At a certain ward, intern A performed blood collection for several patients they were in charge of, carrying blood collection tubes for all patients on one tray. However, the supervising physician noticed that the test results of two patients did not match their respective clinical progress and instructed intern A to perform a retest (second blood collection). As a result, it became clear that…	In summary, intern A mixed up blood collection tubes for two patients, and after retesting, the error was discovered. The question asks for the appropriate next action the intern should take. The answer requires selecting one choice. The answer is (submit an incident report to the medical safety department) because addressing and learning from medical errors is crucial in healthcare. The intern s…	1	0
110	117B35	Clinical Medicine (Essential)	<p>60歳の男性。右上肢筋力低下を主訴に来院した。徒手筋力テストで、前腕回外位で右肘屈曲させたところ、重力に抗して全可動域の運動が可能であったが、軽い抵抗が加わると不可能であった。<br>右肘屈曲（上腕二頭筋）の徒手筋力テストの評価はどれか。</p>1|2|3|4|5	c	0	0	<p>A 60-year-old man came to the clinic complaining of decreased muscle strength in his right upper limb. In a manual muscle test, he was able to move his right forearm in full range of motion against gravity while in supination and with his elbow flexed, but it became impossible when even slight resistance was applied.<br>What is the rating for the manual muscle test of right elbow flexion (bice…	In summary, a 60-year-old man has decreased muscle strength in his right upper limb, and during a manual muscle test, he can move his right forearm in full range of motion against gravity but cannot do so against even slight resistance. The question asks for the rating of the manual muscle test of right elbow flexion (biceps brachii). The answer requires selecting one choice. The answer is 3 beca…	1	0
111	117B36	Clinical Medicine (Essential)	<p>36歳の男性。全身けいれんのため救急車で搬入された。来院時にはけいれんは消失していた。15歳からてんかんの既往があり、抗けいれん薬を処方されていたが、2か月前から服薬を自己中断していた。意識レベルはJCSⅡ-10。心拍数98/分、整。血圧140/90mmHg。呼吸数18分。SpO<sub>2</sub>98%（リザーバー付マスク10 L/分 酸素投与下）。静脈路を確保して、頭部CTを撮影する準備をしていたところ、全身けいれんを起こした。<br>この患者に直ちに静注すべき薬剤はどれか。</p>モルヒネ|ジアゼパム|フロセミド|アドレナリン|グルコン酸カルシウム	b	0	0	<p>A 36-year-old man was brought in by ambulance due to generalized seizures. The seizures had stopped by the time he arrived at the hospital. He has a history of epilepsy since he was 15 and was prescribed anticonvulsant medication, but he stopped taking it on his own two months ago. His consciousness level is JCS II-10. His heart rate is 98 beats per minute and regular. His blood pressure is 14…	In summary, a 36-year-old man with a history of epilepsy experiences generalized seizures and has stopped taking his anticonvulsant medication. His vital signs are provided, and he experiences another seizure while preparing for a head CT scan. The question asks which medication should be administered intravenously from the options of morphine, diazepam, furosemide, adrenaline, and calcium glucon…	1	0
112	117B37	Clinical Medicine (Essential)	<p>18歳の女子。呼吸困難を主訴に救急外来を受診した。通学途中に満員のバスの中で急に息苦しく、呼吸が促迫になった。パニック障害で自宅近くの診療所に通院しているが、それ以外の基礎疾患はない。意識は清明。体温36.8℃。脈拍104/分、整。血圧112/72mmHg。呼吸数48/分。SpO<sub>2</sub>100%（room air）。頸静脈の怒張を認めない。心音と呼吸音とに異常を認めない。腹部は平坦、軟で、圧痛を認めない。四肢にチアノーゼを認めない。患者は「息ができない。手の指先とロの周囲が痺れる」と言っている。<br>この患者に救急外来で行う対応として正しいのはどれか。</p>抗精神病薬を内服させる。|そのまま学校に行かせる。|低流量酸素を吸入させる。|紙袋を口につけて呼吸させる。|ゆっくり呼吸するように指導する。	e	0	0	<p>An 18-year-old female visited the emergency department with the main complaint of difficulty breathing. On her way to school, she suddenly felt short of breath and her breathing became labored while in a crowded bus. She is receiving treatment for panic disorder at a nearby clinic, but has no other underlying diseases. She is conscious and alert. Her body temperature is 36.8℃. Her pulse is 104…	In summary, an 18-year-old female with a history of panic disorder presents with difficulty breathing, numbness around her mouth and fingertips, and an elevated respiratory rate while maintaining normal oxygen saturation. The answer requires selecting one choice. The answer is (have her breathe into a paper bag) because her symptoms, history, and vital signs suggest that she might be experiencing…	0	0
113	117B38	Clinical Medicine (Essential)	<p>67歳の男性。腹部膨満感、右季肋部痛およびふらつきを主訴に来院した。半年以上前から右季肋部痛を自覚していたが、3か月前から痛みが増強するとともに腹部膨満感が出現、1か月前から黒色の軟便が見られるようになり、2週間前からふらつきが強まった。ここ3か月で体重が5kg減少している。意識は清明だが、問診の意味が把握しにくいようで、聴覚障害と軽度の知的障害が疑われる。身長154cm、体重53kg。体温35.9℃。脈拍84/分、整。血圧112/72mmHg。呼吸数13/分。眼瞼結膜は蒼白で眼球結膜に軽度黄染を認める。腹部は膨満しており、波動を認める。両下腿に強い浮腫を認める。一人暮らしで身寄りがなく、生活保護を受けている。民生委員が同伴で受診しており、問診の際も民生委員を介して聞き取りを行ったが、生活状況などについて十分な情報が聴取できない。<br>まず取るべき対応で正しいのはどれか。</p>…	b	0	0	<p>A 67-year-old man visited the hospital with complaints of abdominal bloating, right lower rib pain, and dizziness. He had been aware of the right lower rib pain for more than six months, but the pain had intensified three months ago, accompanied by abdominal bloating. One month ago, he began to notice black, soft stools, and his dizziness had worsened two weeks ago. He has lost 5 kg of weight …	In summary, a 67-year-old man presents with abdominal bloating, right lower rib pain, dizziness, black stools, weight loss, and potential hearing impairment and intellectual disability. The question asks which course of action should be taken first from a list of options. The answer requires selecting one choice. The answer is (Consult with the welfare commissioner as if they were the patient's a…	0	0
114	117B39	Clinical Medicine (Essential)	<p>75歳の男性。複視と眼瞼下垂を主訴に来院した。昨夜、入眠中に突然出現した激しい頭痛のために覚醒し、頭痛は1時間持続した。今朝になって複視と右眼の開眼困難に気付いた。これまでに慢性的な頭痛の既往はない。意識は清明。身長172cm、体重61kg。体温36.4℃。脈拍72/分、整。血圧128/80mmHg。呼吸数12/分。SpO<sub>2</sub>96%（room air）。右瞳孔の散大と対光反射消失とを認める。眼（別冊No. 4A）と眼球運動の様子（別冊No. 4B）とを別に示す。他の身体診察に異常を認めない。<br>最も考えられる診断はどれか。</p>片頭痛|Bell 麻痺|脳動脈瘤|重症筋無力症|Horner 症候群	c	1	0	<p>A 75-year-old man came to the clinic complaining of double vision and drooping eyelids. Last night, he suddenly woke up due to a severe headache that appeared during sleep and lasted for an hour. This morning, he noticed double vision and difficulty opening his right eye. He has no history of chronic headaches. His consciousness is clear. He is 172cm tall and weighs 61kg. His body temperature …	In summary, a 75-year-old man presents with double vision, drooping eyelids, and a severe headache that started during sleep. He has no history of chronic headaches and his vital signs are provided. The patient has a dilated right pupil and an absent pupillary light reflex. Which diagnosis is most likely among migraine, Bell's palsy, cerebral aneurysm, myasthenia gravis, and Horner's syndrome? Th…	1	0
115	117B40	Clinical Medicine (Essential)	<p>70歳の男性。肺炎で入院加療を受けている。肺炎が治癒したため、自宅に退院予定であった。担当医が早朝に診察するために病室に入ったところ、点滴チューブの結合部が外れ、床面に逆流した血液が溜まっているのを発見した。患者の状態を確認したところ、既に患者の下顎に死後硬直を認め、死亡確認を行った。<br>この状況で次に行うべき適切な対応はどれか。</p>清掃の指示|異状死の届出|保健所へ連絡|病理解剖の依頼|死亡診断書の記載	b	0	0	<p>A 70-year-old man has been receiving inpatient treatment for pneumonia. He was scheduled to be discharged to his home after recovering from the pneumonia. When the attending physician entered the patient's room early in the morning to examine him, they discovered that the connection of the intravenous drip tube had come undone and blood had pooled on the floor. Upon checking the patient's cond…	In summary, a 70-year-old man who was receiving inpatient treatment for pneumonia was found dead with rigor mortis in his lower jaw, and a disconnected intravenous drip tube with blood on the floor. The question asks for the appropriate next course of action from the given options. The answer requires selecting one choice. The answer is (reporting an unusual death) because the unexpected death of…	1	0
116	117B41	Comprehension (Essential)	<p><b>次の文を読み、41、42の問いに答えよ。</b><br>28歳の男性。腹痛を主訴に来院した。<br><b>現病歴</b>:昨日から臍部を中心とした腹痛が出現し、その後、悪心、食欲不振を伴うようになった。今朝になって痛みが右下腹部に移動し、悪化したため受診した。<br><b>既往歴</b>: 5歳時に右鼠径ヘルニアで手術。<br><b>生活歴</b>:妻、子ども（3歳）と同居。公務員。喫煙歴と飲酒歴はない。<br><b>家族歴</b>:父が58歳時に脳梗塞を発症。<br><b>現症歴</b>:意識は清明。身長176cm、体重68kg。体温37.0℃。脈拍88/分、整。血圧128/76mmHg。呼吸数18分。SpO<sub>2</sub>97%（room air）。眼瞼結膜と眼球結膜とに異常を認めない。心音と呼吸音とに異常を認めない。腹部は平坦で、右下腹部に圧痛を認めるが反跳痛は…	d	1	0	<p><b>Read the following text and answer questions 41 and 42.</b><br>A 28-year-old man presents with abdominal pain.<br><b>Present illness:</b> Since yesterday, he has experienced abdominal pain centered around the navel, which was later accompanied by nausea and loss of appetite. This morning, the pain moved to the lower right abdomen and worsened, prompting him to seek medical attention.<br><b>…	In summary, a 28-year-old man with acute abdominal pain seeks a diagnosis, and an intern accidentally pricked their finger with a needle used on the patient. The questions are about the probability of acute appendicitis in the patient and the incorrect blood test for the intern. Q1: One answer is required. The answer is 62% because the information given is not sufficient to calculate the exact di…	0	0
117	117B42	Comprehension (Essential)	<p>指導医から抗菌薬を点滴投与するよう指示があり、研修医が末梢静脈路の確保を行ったが、患者に刺した留置針を誤って自分の指に刺してしまった。流水で十分に洗い流した。これまで当該患者のこの医療機関への受診歴はない。この研修医に対して行う血液検査の項目として誤っているのはどれか。</p>HA抗体|HBs抗原|HBs抗体|HCV抗体|HIV抗原・抗体	a	1	0	<p>The attending physician instructed the administration of intravenous antibiotics, and the intern attempted to secure a peripheral venous route. However, the intern accidentally pricked their own finger with the needle that was used on the patient. The wound was thoroughly rinsed with running water. The patient has no previous medical history at this medical institution. Which of the following …		1	0
118	117B43	Comprehension (Essential)	<p> <b>次の文を読み、43、44の問いに答えよ。</b><br>38歳の男性。食欲不振、腰痛および背部痛を主訴に来院した。<br><b>現病歴</b>:半年前から胸やけと食欲不振、腰痛を自覚していた。2か月前から背部痛と呼吸困難が出現し、自宅近くの診療所を受診した。上部消化管内視鏡検査で胃体部に進行胃癌を認め、精査と治療のため入院となった。腰痛はみられるが、ADLは自立し歩行可能である。<br><b>既往歴</b>:特記すべきことはない。<br><b>生活歴</b>:妻と小学生の娘2人と4人暮らし。職業は会社員、営業職で外回りの仕事が多い。喫煙は20歳から20本/日だが、2週間前から禁煙している。飲酒は機会飲酒。<br><b>家族歴</b>:特記すべきことはない。<br><b>現症</b>:意識は清明。身長176 cm、体重63 kg。体温 36.4 ℃。脈拍92/分、整。血圧12…	d	0	0	<p><b>Read the following text and answer the questions 43 and 44.</b><br>A 38-year-old man came to the clinic with complaints of loss of appetite, lower back pain, and back pain.<br><b>Present illness:</b> He had been experiencing heartburn, loss of appetite, and lower back pain for six months. Two months ago, he developed back pain and difficulty breathing, and visited a nearby clinic. An upper …	In summary, a 38-year-old man with advanced gastric cancer and metastatic bone tumors is seeking advice on his treatment, work, and financial concerns. Q1: One answer is required. The answer is (Suggest focusing on treatment by retiring) because (it is inappropriate to suggest that the patient should retire without considering his personal preferences, circumstances, and financial situation. The …	1	0
119	117B44	Comprehension (Essential)	<p> 患者は抗癌化学療法、腰椎の転移性骨腫瘍に対する放射線治療を受け、1か月後に自宅退院し、職場復帰した。今後、外来で抗癌化学療法を継続する予定である。<br>この患者が利用できる制度はどれか。</p>介護保険|障害年金|高額療養費制度|自立支援医療制度|指定難病医療費助成制度	c	0	0	<p>The patient underwent chemotherapy for cancer and radiation therapy for metastatic bone tumors in the lumbar spine, was discharged home one month later, and returned to work. The patient plans to continue chemotherapy in an outpatient setting in the future.<br>Which of the following programs can this patient utilize?</p>Long-term care insurance | Disability pension | High-cost medical expense …		1	0
120	117B45	Comprehension (Essential)	<p><b>次の文を読み、45、46の問いに答えよ。</b><br>59歳の男性。倦怠感、悪心、嘔吐および発熱を主訴に来院した。<br><b>現病歴</b>:昨日から倦怠感を自覚していたが、本日、悪心、嘔吐および悪寒戦慄を伴う発熱が出現し、体動困難となったため救急外来を受診した。<br><b>既往歴</b>: 糖尿病でSGLT2阻害薬を内服している。高血圧と脂質異常症で食事療法を行っている。<br><b>生活歴</b>:妻と2人暮らし。喫煙歴はない。飲酒は機会飲酒。<br><b>家族歴</b>:父が糖尿病。母が大腸癌。<br><b>現症</b>: 意識は清明。身長165 cm、体重70 kg。体温 38.5 ℃。脈拍92/分、整。血圧120/86 mmHg。呼吸数20/分。SpO<sub>2</sub>98%（room air）。眼險結膜と眼球結膜とに異常を認めない。甲状腺腫と頸部リンパ…	c	0	0	<p><b>Please read the following text and answer the questions 45 and 46.</b><br>A 59-year-old man visited the hospital with complaints of fatigue, nausea, vomiting, and fever.<br><b>Present illness:</b> He had been feeling fatigued since yesterday, but today he experienced nausea, vomiting, and fever accompanied by chills and shivering, which made it difficult for him to move, so he visited the e…	In summary, a 59-year-old man with complaints of fatigue, nausea, vomiting, and fever visited the hospital. He has a medical history of taking SGLT2 inhibitors for diabetes and is currently on a dietary therapy for hypertension and dyslipidemia. Blood test results show an increased white blood cell count, decreased eGFR, elevated total bilirubin, and elevated CRP. Imaging tests were considered ne…	1	0
121	117B46	Comprehension (Essential)	<p>救急外来で撮影した腹部造影CT（別冊No.5）を別に示す。患者は入院し、抗菌薬治療が開始された。入院翌日、救急外来で採取した血液培養2セットからGram陰性捍菌が検出された。<br>追加すべき治療として適切なのはどれか。</p>肝庇護薬の全身投与|肝内病変のラジオ波焼灼|肝内病変の穿刺ドレナージ|副腎皮質ステロイドの全身投与|肝内病変の内視鏡的経鼻胆管ドレナージ	c	1	0	<p>An abdominal contrast-enhanced CT taken at the emergency department is shown separately. The patient was admitted, and antibiotic treatment was initiated. The day after admission, Gram-negative bacteria were detected in 2 sets of blood cultures collected at the emergency department.<br>Which of the following additional treatments is appropriate?</p>Hepatoprotective drug administration | Radiof…		0	0
122	117B47	Comprehension (Essential)	<p><b>次の文を読み、47、48の問いに答えよ。</b><br>39歳の女性。動悸と息切れを主訴に来院した。<br><b>現病歴</b>: 半年前から月経量が増え、3か月前から階段昇降時に動悸と息切れを自覚するようになったため受診した。<br><b>既往歴</b>:特記すべきことはない。<br><b>生活歴</b>:会社員。一人暮らし。喫煙歴はない。飲酒は機会飲酒。<br><b>家族歴</b>:特記すべきことはない。<br><b>月経歴</b>:初経13歳。周期28日型、持続10日間。<br><b>現症</b>:意識は清明。身長154cm、体重57kg。体温36.4℃。脈拍96/分、整。血圧126/80 mmHg。呼吸数18/分。SpO<sub>2</sub>98%（room air）。眼瞼結膜は貧血様である。甲状腺腫と頸部リンパ節とを触知しない。心音と呼吸音とに異常を認めない。肝・…	d	1	0	<p><b>Please read the following text and answer the questions 47 and 48.</b><br>A 39-year-old woman presents to the clinic with palpitations and shortness of breath.<br><b>Present illness:</b> She started experiencing increased menstrual flow six months ago, and three months ago, she began to notice palpitations and shortness of breath when climbing stairs, prompting her to seek medical attention…	In summary, a 39-year-old woman with increased menstrual flow, palpitations, and shortness of breath is presenting signs of anemia. We are asked to calculate the likelihood ratio for anemia based on her palpebral conjunctiva findings and identify her blood test abnormalities. Q1: One answer is required. The answer is 2.3 because the palpebral conjunctiva appears anemic, which is a physical findin…	1	0
123	117B48	Comprehension (Essential)	<p>血液検査を行ったところ、以下の結果が得られた。<br>血液所見: 赤血球371万、Hb 8.5 g/dL、Ht 29 %、白血球4,100、血小板29万。血液生化学所見:総蛋白6.9 g/dL、アルブミン4.5 g/dL、総ビリルビン0.9 mg/dL、AST 32 U/L、ALT 32 U/L、LD 173 U/L（基準120〜245）、ALP 106 U/L（基準38〜113）、尿素窒素11 mg/dL、クレアチニン0.8 mg/dL、血糖93 mg/dL、総コレステロール189 mg/dL、Na 139 mEq/L、K 4.0 mEq/L、Cl 102mEq/L。CRP 0.7 mg/dL。<br>この患者で認めるのはどれか。</p>血清鉄高値|網赤血球数低値|血清フェリチン低値|血清不飽和鉄結合能低値|トランスフェリン飽和度高値	c	1	0	<p>A blood test was conducted, and the following results were obtained.<br>Blood test results: Red blood cell count 3.71 million, Hb 8.5 g/dL, Ht 29%, white blood cell count 4,100, platelet count 290,000. Blood chemistry results: Total protein 6.9 g/dL, albumin 4.5 g/dL, total bilirubin 0.9 mg/dL, AST 32 U/L, ALT 32 U/L, LD 173 U/L (normal range: 120-245), ALP 106 U/L (normal range: 38-113), bloo…		0	0
124	117B49	Comprehension (Essential)	<p><b>次の文を読み、49、50の問いに答えよ。</b><br>65歳の女性。呼吸困難を主訴に来院した。<br><b>現病歴</b>:1時間前、自転車で走行中に転倒した。左胸部を強打し、直後から呼吸困難、胸痛および血痰が出現した。当初、痰にわずかに血が混じる程度であったが、徐々に出血の量と回数が増加し呼吸困難も増悪したため、救急外来を受診した。<br><b>既往歴</b>:特記すべきことはない。<br><b>生活歴</b>:喫煙歴はない。飲酒は機会飲酒。<br><b>家族歴</b>:母が高血圧症。<br><b>現症</b>:意識は清明。身長159 cm、体重70 kg。体温 37.2 ℃。脈拍104/分、整。血圧96/60 mmHg。呼吸数22/分。SpO<sub>2</sub>94%（room air）。皮膚は左側胸部に10×5 cmの出血斑を認める。眼瞼結膜は貧血様である。左側胸…	a	0	0	<p><b>Read the following text and answer the questions for 49 and 50.</b><br>A 65-year-old woman came to the hospital with difficulty breathing as her main complaint.<br><b>Present illness:</b> One hour ago, she fell while riding her bicycle. She hit her left chest hard, and immediately experienced difficulty breathing, chest pain, and hemoptysis. At first, there was only a small amount of blood …	In summary, a 65-year-old woman presents with difficulty breathing, chest pain, and hemoptysis after falling and hitting her left chest. A chest X-ray shows atelectasis and pleural effusion. The question asks which test should be performed next and what is useful for preventing pulmonary embolism. Q1: One answer is required. The answer is Chest CT because it can provide a detailed view of the che…	1	0
125	117B50	Comprehension (Essential)	<p>血液検査を行ったところ、以下の結果が得られた。<br>血液所見:赤血球321万、Hb 9.0 g/dL、Ht 28 %、白血球10,300、血小板12万、Dダイマー 0.2 μg/mL（基準1.0以下）。血液生化学所見:総蛋白5.7 g/dL、アルブミン2.9 g/dL、総ビリルビン0.6 mg/dL、直接ビリルビン0.2 mg/dL、AST 20 U/L、ALT 25 U/L、LD 185 U/L（基準120〜245）、ALP110 U/L（基準38〜113）、尿素窒素11 mg/dL、クレアチニン0.4 mg/dL、尿酸6.5 mg/dL、血糖 85 mg/dL、HbA1c 5.0 %（基準4.6〜6.2）、総コレステロール210 mg/dし、トリグリセリド110 mg/dL、Na 140 mEq/L、K 4.0mEq/L、101 mEq/L。<br>治療のためベット上安静が必…	e	0	0	<p>A blood test was conducted, and the following results were obtained.<br>Blood test findings: Red blood cells 3.21 million, Hb 9.0 g/dL, Ht 28%, white blood cells 10,300, platelets 120,000, D-dimer 0.2 μg/mL (reference value 1.0 or less). Blood chemistry findings: Total protein 5.7 g/dL, albumin 2.9 g/dL, total bilirubin 0.6 mg/dL, direct bilirubin 0.2 mg/dL, AST 20 U/L, ALT 25 U/L, LD 185 U/L …		1	0
126	117C1	Basics of Medicine (General)	<p>腹部診察について、Traube三角を構成するのはどれか。<b>3つ選べ</b>。</p>脊椎|肋骨|腋窩線|腸骨稜|肋骨弓	bce	0	0	<p>Regarding abdominal examination, which three make up the Traube's space?</p> Spine|rib|axillary line|iliac crest|costal arch	In summary, which three anatomical structures make up Traube's space in abdominal examination? The answer requires selecting three choices. The answer is rib, axillary line, and costal arch because Traube's space is an anatomic region on the upper left side of the abdomen, defined by the lower border of the rib cage, the anterior axillary line, and the costal arch. It is used to assess for spleno…	1	0
127	117C2	Basics of Medicine (General)	<p>地域包括ケアについて<b>誤っている</b>のはどれか。</p>二次医療圏単位で構築される。|生活支援サービスを中核とした包括的ケアである。|介護保険事業計画の策定によりシステムとして構築する。|高齢者の尊厳の保持と自立生活の支援を目的としている。|地域ケア会議で個別課題の支援を通じた地域の課題把握を行う。	a	0	0	<p>Which of the following is <b>incorrect</b> about regional comprehensive care?</p> Built on a secondary medical care zone basis.|Centered around comprehensive care with life support services.|Constructed as a system through the development of long-term care insurance business plans.|Aimed at maintaining the dignity of the elderly and supporting their independent living.|Identifying regional iss…	In summary, which statement is incorrect about regional comprehensive care? The answer requires selecting one choice. The answer is "Built on a secondary medical care zone basis" because regional comprehensive care is built on a primary medical care zone basis, focusing on local community healthcare and welfare services. The other options correctly describe aspects of regional comprehensive care,…	1	0
128	117C3	Basics of Medicine (General)	<p>交絡因子について正しいのはどれか。</p>偶然誤差の一種である。|暴露因子と関連している。|コホート研究では発生しない。|統計的に有意でなければ無視できる。|データを収集した後には新しい交絡は発生しない。	b	0	0	<p>Which of the following is true about confounding factors?</p> A type of random error.|Related to exposure factors.|Does not occur in cohort studies.|Can be ignored if statistically insignificant.|No new confounding occurs after data collection.	In summary, the question asks which statement is true about confounding factors among the provided options. The answer requires selecting one choice. The answer is "Related to exposure factors" because confounding factors are variables that are related to both the exposure and the outcome of interest in a study. They can create a false association between the exposure and the outcome or mask a tr…	1	0
129	117C4	Basics of Medicine (General)	<p>災害医療について正しいのはどれか。</p>災害拠点病院は市区町村が指定する。|災害現場では医師は救急救命士の指揮下に入る。|防災体制を整備する地域的単位を二次医療圏と呼ぶ。|トリアージは医師以外の医療職も行うことができる。|災害医療とは災害時健康危機管理支援チーム<DHEAT>の医療活動のことである。	d	0	0	<p>Which of the following is correct about disaster medicine?</p> Disaster base hospitals are designated by cities, towns, and villages.|At the disaster site, doctors are under the command of emergency medical technicians.|The regional unit for organizing disaster prevention systems is called the secondary medical care zone.|Triage can be performed by medical professionals other than doctors.|Dis…	In summary, which statement is correct about disaster medicine among the provided options? The answer requires selecting one choice. The answer is (Triage can be performed by medical professionals other than doctors) because triage, a process of prioritizing patients based on the severity of their condition, can be performed by various medical professionals, such as nurses and paramedics, in addi…	1	0
130	117C5	Basics of Medicine (General)	<p>病床機能報告における病床機能の区分に<b>含まれない</b>のはどれか。</p>高度急性期|急性期|回復期|療養期|慢性期	d	0	0	<p>Which of the following is <b>not</b> included in the classification of hospital bed functions in the hospital bed function report?</p> High-level acute phase|acute phase|recovery phase|convalescent phase|chronic phase	In summary, the question asks which option is not included in the classification of hospital bed functions in the hospital bed function report. The answer requires selecting one choice. The answer is (High-level acute phase) because the classification of hospital bed functions typically includes acute phase, recovery phase, convalescent phase, and chronic phase. High-level acute phase is not a st…	0	0
131	117C6	Basics of Medicine (General)	<p>プライマリヘルスケアについて述べられているのはどれか。</p>オタワ憲章|アデレード宣言|ジュネーブ宣言|ヘルシンキ宣言|アルマ・アタ宣言	e	0	0	<p>Which of the following is related to primary health care?</p> Ottawa Charter|Adelaide Declaration|Geneva Declaration|Helsinki Declaration|Alma-Ata Declaration	In summary, which of the following is related to primary health care: Ottawa Charter, Adelaide Declaration, Geneva Declaration, Helsinki Declaration, or Alma-Ata Declaration? The answer requires selecting one choice. The answer is Alma-Ata Declaration because it is the key document that defines and promotes primary health care as an essential strategy for achieving health equity and well-being fo…	1	0
132	117C7	Basics of Medicine (General)	<p>医療機関における<b>産業廃棄物でない</b>のはどれか。</p>使用済みメス|未使用注射針|アルコール試薬|使用済みゴム手袋|シュレッダー処理された書類	e	0	0	<p>Which of the following is <b>not considered industrial waste</b> in a medical facility?</p> Used scalpel|Unused syringe|Alcohol reagent|Used rubber gloves|Shredded documents	In summary, the question asks which item is not considered industrial waste in a medical facility out of the given options. The answer requires selecting one choice. The answer is (Unused syringe) because unused syringes are still considered as clean and functional medical supplies, and they are not classified as industrial waste. The other options, such as used scalpel, alcohol reagent, used rub…	0	0
133	117C8	Basics of Medicine (General)	<p>経食道心エコー図（<b>別冊No. 1A、B</b>）を別に示す。矢印の構造物として正しいのはどれか。</p>僧帽弁|三尖弁|大動脈弁|肺動脈弁|心房中隔	a	1	0	<p>Transesophageal echocardiogram is shown separately (<b>Supplement No. 1A, B</b>). Which structure is correctly indicated by the arrow?</p> Mitral valve|tricuspid valve|aortic valve|pulmonary valve|atrial septum	In summary, the question asks which structure is correctly indicated by the arrow in the provided transesophageal echocardiogram images. The answer requires selecting one choice. Unfortunately, as an AI text-based model, I am unable to view or analyze images. Please consult a medical professional or provide a text-based description of the image for me to assist you further.	0	1
134	117C9	Basics of Medicine (General)	<p>感染症法上の五類感染症のうち、全数把握対象疾患である梅毒、風疹、麻疹、後天性免疫不全症候群、薬剤耐性アシネトバクター感染症について、発生動向調査によるそれぞれの患者数の年次推移を示す。<tableclass=”tabletable-bordered”><tbody><tr><td>年</td><td>A</td><td>B</td><td>C</td><td>D</td><td>E</td></tr><tr><td>2011</td><td>827</td><td>1,535</td><td>378</td><td>439</td><td>-</td></tr><tr><td>2012</td><td>875</td><td>1,438</td><td>2,386</td><td>283</td><td>-</td></tr><tr><td>2013</td><td>1,228</…	c	1	0	<p>The table shows the annual trends in the number of patients with syphilis, rubella, measles, acquired immunodeficiency syndrome, and drug-resistant Acinetobacter infections, which are all categorized as Class V infectious diseases under the Infectious Diseases Control Law and subject to complete surveillance. <table class="table table-bordered"><tbody><tr><td>Year</td><td>A</td><td>B</td><td>C…	In summary, the question asks to identify which column (A, B, C, D, or E) in the provided table represents rubella. The answer requires selecting one choice. The answer is B because the numbers in column B show a general downward trend from 2011 to 2020, which aligns with the successful efforts to control rubella in Japan.	0	0
135	117C10	Basics of Medicine (General)	<p>角層細胞間脂質を構成するのはどれか。</p>ケラチン|セラミド|アミロイド|デスモソーム|ヘミデスモソーム	b	0	0	<p>Which of the following composes the intercellular lipids in the stratum corneum?</p> Keratin|ceramides|amyloid|desmosomes|hemidesmosomes	In summary, which substance composes the intercellular lipids in the stratum corneum among the options provided: Keratin, ceramides, amyloid, desmosomes, or hemidesmosomes? The answer requires selecting one choice. The answer is ceramides because they are the major component of the intercellular lipids in the stratum corneum, playing a crucial role in maintaining the skin barrier function.	1	0
136	117C11	Basics of Medicine (General)	<p>後腹膜に固定されている臓器はどれか。</p>食道|胃|十二指腸|空腸|横行結腸	c	0	0	<p>Which organ is fixed to the posterior peritoneum?</p> Esophagus|stomach|duodenum|jejunum|transverse colon	In summary, which organ is fixed to the posterior peritoneum among the options provided, which are Esophagus, stomach, duodenum, jejunum, and transverse colon? The answer requires selecting one choice. The answer is (duodenum) because the duodenum, specifically the first three parts of it, is primarily retroperitoneal, meaning it is fixed to the posterior peritoneum. The other options are either …	1	0
137	117C12	Basics of Medicine (General)	<p>我が国における、将来人口を定常的に保てる合計特殊出生率（人口置換水準）の値に最も近いのはどれか。</p>1.0|1.1|1.9|2.1|4.0	d	0	0	<p>In our country, which value is closest to the total fertility rate (population replacement level) that can maintain a stable population in the future?</p> 1.0|1.1|1.9|2.1|4.0	In summary, which value is closest to the total fertility rate that can maintain a stable population in the future? The answer requires selecting one choice. The answer is 2.1 because a total fertility rate of 2.1 is generally considered the population replacement level required to maintain a stable population. This value accounts for each woman replacing herself with one child and a little extra…	1	0
138	117C13	Basics of Medicine (General)	<p>介護保険について正しいのはどれか。<b>2つ選べ</b>。</p>自己負担率は5割である。|福祉事務所が認定を行う。|介護予防サービスが含まれる。|保険料は市町村によって異なる。|高齢者医療確保法で規定されている。	cd	0	0	<p>Which of the following statements about long-term care insurance are correct? <b>Select two</b>.</p> The co-payment rate is 50%.|The welfare office handles certification.|Preventive care services are included.|Insurance premiums vary by municipality.|It is regulated by the Elderly Medical Security Act.	In summary, the question asks to select two correct statements about long-term care insurance from the provided options. The answer requires selecting two choices. The answer is (The welfare office handles certification) and (Insurance premiums vary by municipality) because the welfare office is responsible for certifying long-term care needs, and insurance premiums do indeed vary by municipality…	0	0
139	117C14	Basics of Medicine (General)	<p>すべての新生児に対してマススクリーニングが行われているのはどれか。</p>Menkes病|Gaucher病|Lesch-Nyhan症候群|メープルシロップ尿症|副腎白質ジストロフィー	d	0	0	<p>Which of these is screened for in all newborns through mass screening?</p> Menkes disease|Gaucher disease|Lesch-Nyhan syndrome|maple syrup urine disease|adrenoleukodystrophy	In summary, the question asks which disease is screened for in all newborns through mass screening, with the options being Menkes disease, Gaucher disease, Lesch-Nyhan syndrome, maple syrup urine disease, and adrenoleukodystrophy. The answer requires selecting one choice. The answer is maple syrup urine disease because it is part of the newborn screening panel in many countries, including Japan. …	1	0
140	117C15	Basics of Medicine (General)	<p>医療保険による在宅医療サービスはどれか。<b>3つ選べ</b>。</p>在宅看取り|歯科訪問診療|妊産婦訪問指導|訪問リハビリテーション|訪問看護ステーションへの指示書の交付	excluded	0	1	<p>Which of the following are examples of home medical services covered by health insurance? <b>Pick 3</b>.</p> Home end-of-life care|dental visit treatment|pregnant and postpartum women visit guidance|visiting rehabilitation|issuance of instructions to visiting nursing stations	In summary, which three examples of home medical services are covered by health insurance out of the options provided: Home end-of-life care, dental visit treatment, pregnant and postpartum women visit guidance, visiting rehabilitation, and issuance of instructions to visiting nursing stations? The answer requires selecting three choices. The answer is Home end-of-life care, pregnant and postpart…	0	0
141	117C16	Basics of Medicine (General)	<p>40〜59歳の男性30,000人を対象に、肺癌死亡について10年間観察した。結果を表に示す。<tableclass=”tabletable-bordered”><tbody><tr><td>喫煙歴の有無</td><td>肺癌死亡率（人/1,000人年）</td></tr><tr><td>喫煙歴なし</td><td>0.10</td></tr><tr><td>喫煙歴あり</td><td>1.20</td></tr></tbody><br>この表から判断できるのはどれか。</p>研究手法は症例対照研究である。|この研究は喫煙と肺癌の因果関係を証明している。|喫煙本数と肺癌死亡率の間に量・反応関係がある。|この結果から喫煙による肺癌死亡の寄与危険度が計算できる。|喫煙者の非喫煙者に対する肺癌死亡の相対危険度は1.2である。	d	1	0	<p>A 10-year observation of lung cancer mortality was conducted among 30,000 men aged 40-59. The results are shown in the table. <table class="table table-bordered"><tbody><tr><td>Smoking history</td><td>Lung cancer mortality rate (persons/1,000 person-years)</td></tr><tr><td>No smoking history</td><td>0.10</td></tr><tr><td>With smoking history</td><td>1.20</td></tr></tbody><br>What can be conclu…	In summary, the question provides a table showing lung cancer mortality rates among 30,000 men aged 40-59 with and without smoking history over a 10-year period and asks for conclusions that can be drawn from this data. The answer requires selecting one choice. The answer is "The relative risk of lung cancer death for smokers compared to non-smokers is 1.2" because the lung cancer mortality rate …	0	0
142	117C17	Basics of Medicine (General)	<p>我が国で種類の異なるワクチンを同時接種以外のスケジュールで接種する場合、間隔を27日以上あける必要がある組合せはどれか。</p>BCG−ロタウイルスワクチン|MRワクチン−水痘ワクチン|おたふくかぜワクチン−4種混合ワクチン|小児用肺炎球菌ワクチン−B型肝炎ワクチン|インフルエンザ桿菌ワクチン−MRワクチン	b	0	0	<p>In our country, which combination requires a 27-day or more interval when administering different types of vaccines on separate schedules?</p> BCG-Rotavirus vaccine|MR vaccine-Varicella vaccine|Mumps vaccine-Quadrivalent vaccine|Pediatric pneumococcal vaccine-Hepatitis B vaccine|Influenza bacillus vaccine-MR vaccine	In summary, which combination of vaccines requires a 27-day or more interval when administering them on separate schedules in Japan? The answer requires selecting one choice. The answer is (MR vaccine-Varicella vaccine) because in Japan, when administering the measles-rubella (MR) vaccine and the varicella vaccine separately, it is recommended to have an interval of at least 27 days between the t…	1	0
143	117C18	Basics of Medicine (General)	<p>相対的貧困について正しいのはどれか。</p>世界銀行が定義している。|生活保護を受給している世帯の状況を指す。|単身世帯の相対的貧困率は母子世帯より高い。|世帯の大きさによらず世帯所得の高さで決まる。|我が国の相対的貧困率はOECD加盟国の平均より高い。	e	0	0	<p>Which of the following is correct about relative poverty?</p> World Bank defines it.|Refers to the situation of households receiving welfare assistance.|The relative poverty rate of single-person households is higher than that of single-parent households.|It is determined by the household income regardless of household size.|The relative poverty rate in our country is higher than the average o…	In summary, which statement is correct about relative poverty from the options provided? The answer requires selecting one choice. The answer is "The relative poverty rate in our country is higher than the average of OECD member countries" because relative poverty is a measure of income inequality and is generally higher in Japan compared to the average of OECD countries. The other statements are…	1	0
144	117C19	Basics of Medicine (General)	<p>介護保険法に基づき身体機能・生活機能の維持・向上を目的として行う機能訓練の職務に<b>従事できない</b>資格はどれか。</p>看護師|介護福祉士|言語聴覚士|作業療法士|理学療法士	b	0	0	<p>Which profession is <b>not eligible</b> to engage in functional training aimed at maintaining and improving physical and daily living functions based on the Long-Term Care Insurance Act?</p> Nurse|Certified Care Worker|Speech-Language-Hearing Therapist|Occupational Therapist|Physical Therapist	In summary, which profession is not eligible to engage in functional training aimed at maintaining and improving physical and daily living functions based on the Long-Term Care Insurance Act? The answer requires selecting one choice. The answer is (Nurse) because, according to the Long-Term Care Insurance Act in Japan, nurses are not primarily responsible for functional training aimed at maintain…	0	0
145	117C20	Basics of Medicine (General)	<p>国際生活機能分類＜ICF＞について正しいのはどれか。</p>障害者を対象とした分類である。|参加制約は生活環境に起因する。|障害程度を基準にした分類である。|機能障害のために活動制限が生じる。|参加制約と社会的不利は同義語である。	b	0	0	<p>Which of the following is correct about the International Classification of Functioning, Disability and Health (ICF)?</p> It is a classification for people with disabilities.|Participation restrictions are due to the living environment.|It is a classification based on the degree of disability.|Activity limitations occur due to functional disabilities.|Participation restrictions and social disa…	In summary, the question asks which statement is correct about the International Classification of Functioning, Disability and Health (ICF). The answer requires selecting one choice. The answer is "Activity limitations occur due to functional disabilities." because the ICF is a framework for describing and organizing information about functioning and disability. It acknowledges that activity limi…	0	0
146	117C21	Basics of Medicine (General)	<p>チーム医療について正しいのはどれか。<b>2つ選べ</b>。</p>職種間での競争意識向上が主な目的である。|多職種相互の十分な業務理解により促進される。|チーム医療リーダーの職種は医師に限定される。|患者情報は多職種で共有できる仕組みが重要である。|多職種カンファレンスに患者の家族は同席できない。	bd	0	0	<p>Which of the following is correct about team-based healthcare? <b>Select two</b>.</p> Competition between professions is the main goal.|Promoted by sufficient mutual understanding of each profession's work.|The team healthcare leader role is limited to physicians.|Sharing patient information across multiple professions is important.|Patients' family members cannot attend multidisciplinary conf…	In summary, the question asks to choose two correct statements about team-based healthcare from the given options. The answer requires selecting two choices. The answer is (Promoted by sufficient mutual understanding of each profession's work) and (Sharing patient information across multiple professions is important) because team-based healthcare emphasizes collaboration among healthcare professi…	1	0
147	117C22	Basics of Medicine (General)	<p>介護保険の要介護認定の一次判定で調査する<b>項目でない</b>のはどれか。</p>家族構成|生活機能|認知機能|社会的行動|基本動作機能	a	0	0	<p>Which of the following is <b>not</b> an item assessed in the primary evaluation of the long-term care insurance certification in Japan?</p> Family structure|daily living functions|cognitive functions|social behaviors|basic motor functions	In summary, which item is not assessed in the primary evaluation of the long-term care insurance certification in Japan among the options provided: Family structure, daily living functions, cognitive functions, social behaviors, and basic motor functions? The answer requires selecting one choice. The answer is (Family structure) because the primary evaluation of the long-term care insurance certi…	1	0
148	117C23	Basics of Medicine (General)	<p>上顎洞が開口するのはどこか。</p>嗅裂|上鼻道|中鼻道|下鼻道|上咽頭	c	0	0	<p>Where does the maxillary sinus open?</p> Olfactory fissure|superior nasal passage|middle nasal passage|inferior nasal passage|nasopharynx	In summary, where does the maxillary sinus open among the given options? The answer requires selecting one choice. The answer is (middle nasal passage) because the maxillary sinus drains into the middle nasal passage through the maxillary sinus ostium, which is located in the middle meatus of the nasal cavity.	1	0
149	117C24	Basics of Medicine (General)	<p>医療安全支援センターについて正しいのはどれか。</p>市町村に設置される。|医療事故調査を実施する。|地域保健法に規定されている。|患者・家族からの苦情に対応する。|看護師の常駐が義務付けられている。	d	0	0	<p>Which of the following is correct about the Medical Safety Support Center?</p> Established in municipalities.|Conducts medical accident investigations.|Regulated by the Community Health Act.|Responds to complaints from patients and families.|Mandatory presence of a nurse.	In summary, which of the following is correct about the Medical Safety Support Center? The answer requires selecting one choice. The answer is (Conducts medical accident investigations) because the Medical Safety Support Center's main role is to investigate medical accidents and work towards preventing them. It also provides support and consultation services for healthcare professionals and insti…	0	0
150	117C25	Basics of Medicine (General)	<p>日本のへき地保健医療対策について<b>誤っている</b>のはどれか。</p>巡回診療が推進されている。|ITの活用が推進されている。|医療計画の5事業に含まれている。|へき地医療拠点病院は一次医療圏単位で整備される。|プライマリケアを実践する医師の確保が求められている。	d	0	0	<p>Which of these statements about health care measures in remote areas of Japan is <b>incorrect</b>?</p> Mobile medical care is being promoted.|Utilization of IT is being promoted.|Included in the five projects of the medical plan.|Rural medical base hospitals are established on a primary medical care area basis.|Securing physicians who practice primary care is required.	In summary, which statement about health care measures in remote areas of Japan is incorrect, among the options provided? The answer requires selecting one choice. The answer is "Included in the five projects of the medical plan" because the five projects of the medical plan focus on different aspects of healthcare, such as disease prevention, health promotion, and disaster preparedness, but do n…	0	0
151	117C26	Basics of Medicine (General)	<p>院内感染の対策として陰圧空調の個室で管理すべきなのはどれか。</p>インフルエンザ|ウイルス性胃腸炎|肺結核|流行性角結膜炎|流行性耳下腺炎	c	0	0	<p>Which of the following should be managed in a negative pressure air-conditioned room as a measure against hospital infections?</p> Influenza|viral gastroenteritis|pulmonary tuberculosis|epidemic keratoconjunctivitis|epidemic parotitis	In summary, the question asks which condition should be managed in a negative pressure air-conditioned room to prevent hospital infections among Influenza, viral gastroenteritis, pulmonary tuberculosis, epidemic keratoconjunctivitis, and epidemic parotitis. The answer requires selecting one choice. The answer is pulmonary tuberculosis because it is an airborne disease caused by Mycobacterium tube…	1	0
152	117C27	Basics of Medicine (General)	<p>学校保健安全法に<b>規定されていない</b>のはどれか。</p>学校職員の健康保持|食に関する指導（食育）|児童の学校外における安全点検や対策|児童の心的外傷後ストレス障害＜PTSD＞へのケア|就学中に発生した災害時の児童に対する安全対策	b	0	0	<p>Which of the following is <b>not stipulated</b> in the School Health and Safety Act?</p> School staff health maintenance|food education guidance|safety inspections and measures for children outside school|care for children's post-traumatic stress disorder (PTSD)|safety measures for children during disasters occurring while in school	In summary, which option is not stipulated in the School Health and Safety Act out of the provided choices? The answer requires selecting one choice. The answer is (safety inspections and measures for children outside school) because the School Health and Safety Act focuses on the health and safety of children within the school environment, and does not directly address safety inspections and mea…	0	0
153	117C28	Basics of Medicine (General)	<p>日常生活動作＜ADL＞の評価法はどれか。</p>Barthel Index＜BI＞|Japan Coma Scale＜JCS＞|Glasgow Coma Scale＜GCS＞|Brief Psychiatric Rating Scale＜BPRS＞|Mini-Mental State Examination＜MMSE＞	a	0	0	<p>Which assessment method is used for evaluating Activities of Daily Living (ADL)?</p> Barthel Index (BI)|Japan Coma Scale (JCS)|Glasgow Coma Scale (GCS)|Brief Psychiatric Rating Scale (BPRS)|Mini-Mental State Examination (MMSE)	In summary, the question asks which assessment method is used for evaluating Activities of Daily Living (ADL) from the given options. The answer requires selecting one choice. The answer is Barthel Index (BI) because it is specifically designed to assess a patient's ability to perform basic ADLs, such as feeding, grooming, dressing, and mobility. The other options focus on different aspects of he…	1	0
154	117C29	Basics of Medicine (General)	<p>我が国の主要死因別にみた死亡率（人口10万対）の推移（<b>別冊No. 2</b>）を別に示す。Aはどれか。</p>自殺|肺炎|老衰|肝疾患|不慮の事故	c	1	0	<p>Changes in mortality rates per 100,000 population by major causes of death in our country are shown separately in <b>Supplement No. 2</b>. Which one is A?</p> Suicide|pneumonia|senility|liver disease|accidental injury	In summary, identify option A from Supplement No. 2, which refers to a major cause of death in your country. The answer requires selecting (one) choice. Unfortunately, I am unable to access external documents or data such as "Supplement No. 2" to determine the correct answer. Please provide the information from the supplement for me to give an accurate response.	0	1
155	117C30	Basics of Medicine (General)	<p>2012年から2021年までの15〜24歳、25〜34歳、35〜44歳、45〜54歳、55〜64歳、65歳以上の6階級における年齢階級別就業者数の推移を示す。65歳以上の就業者数はどれか。</p>①|②|③|④|⑤	e	1	0	<p>The trend in the number of employed people by age group from 2012 to 2021 for the following six age groups: 15-24 years, 25-34 years, 35-44 years, 45-54 years, 55-64 years, and 65 years and older is shown. What is the number of employed people aged 65 and over?</p> 1|2|3|4|5	In summary, what is the number of employed people aged 65 and over based on the trend from 2012 to 2021? The answer requires selecting one choice. The answer cannot be provided because the specific data on the number of employed people aged 65 and over from 2012 to 2021 is not included in the question.	0	1
156	117C31	Basics of Medicine (General)	<p>医療法に<b>規定されていない</b>のはどれか。</p>医療圏|基準病床数|地域医療構想|医師の臨床研修|医療従事者の確保	d	0	0	<p>Which of the following is <b>not regulated</b> by medical law?</p> Medical area|standard bed capacity|regional medical plan|clinical training for doctors|securing medical staff	In summary, which option is not regulated by medical law among the choices provided: medical area, standard bed capacity, regional medical plan, clinical training for doctors, and securing medical staff? The answer requires selecting one choice. The answer is (securing medical staff) because medical law does not directly regulate the process of securing medical staff. The other options, such as m…	0	0
157	117C32	Basics of Medicine (General)	<p>ポピュレーションアプローチに該当するのはどれか。</p>肥満者対象の脂肪吸引|全職員対象の敷地内禁煙|高血圧患者対象の内服治療|長期欠席児童対象の心理相談|うつ病患者対象のカウンセリング	b	0	0	<p>Which of the following corresponds to a population approach?</p> Obesity-targeted liposuction|smoking ban for all employees on premises|hypertensive patients-targeted medication treatment|psychological consultation for long-term absent students|counseling for depression patients	In summary, identify which option corresponds to a population approach from the given choices. The answer requires selecting one choice. The answer is (smoking ban for all employees on premises) because a population approach targets the entire population, rather than specific individuals or groups. In this case, the smoking ban applies to all employees, regardless of their smoking status, effecti…	1	0
158	117C33	Basics of Medicine (General)	<p>精神保健福祉センターについて正しいのはどれか。<b>2つ選べ</b>。</p>市町村に設置される。|精神医療審査会の事務を行う。|障害者総合支援法に規定されている。|精神障害者保健福祉手帳の発行を行う。|精神保健福祉に関する知識の普及を行う。	be	0	0	<p>Which of the following is correct about the Mental Health and Welfare Center? <b>Select 2</b>.</p> Established in cities and towns.|Conducts psychiatric medical review board affairs.|Regulated by the Comprehensive Support for Persons with Disabilities Act.|Issues mental health and welfare certificates for persons with disabilities.|Promotes the dissemination of knowledge related to mental heal…	In summary, the question asks which two statements are correct about the Mental Health and Welfare Center from the provided options. The answer requires selecting two choices. The answer is (Conducts psychiatric medical review board affairs) and (Promotes the dissemination of knowledge related to mental health and welfare) because the Mental Health and Welfare Center is responsible for conducting…	1	0
159	117C34	Basics of Medicine (General)	<p>公助によるものはどれか。</p>医療保険制度|介護保険制度|雇用保険制度|生活保護制度|特定健康診査	d	0	0	<p>Which of the following is supported by public assistance?</p> Medical insurance system|long-term care insurance system|employment insurance system|public assistance system|specific health checkup	In summary, the question asks which option is supported by public assistance among the choices provided: medical insurance system, long-term care insurance system, employment insurance system, public assistance system, and specific health checkup. The answer requires selecting one choice. The answer is (public assistance system) because public assistance is designed to support individuals and fam…	1	0
160	117C35	Basics of Medicine (General)	<p>健康日本21（第二次）の中間評価報告（2018年）について正しいのはどれか。</p>成人の喫煙率の増加|野菜と果物の摂取量の目標達成|20歳代女性のやせの者の割合の増加|20歳代における歯肉に炎症所見を有する者の割合の増加|80歳で20歯以上の自分の歯を有する者の割合の目標達成	e	0	0	<p>Which of the following is accurate regarding the interim evaluation report of Health Japan 21 (2nd term) in 2018?</p> Increase in adult smoking rate|Achievement of vegetable and fruit intake goals|Increase in the proportion of underweight women in their 20s|Increase in the proportion of individuals in their 20s with inflamed gums|Achievement of the goal for the proportion of people with 20 or …	In summary, you are asking about the accurate statement regarding the interim evaluation report of Health Japan 21 (2nd term) in 2018. The answer requires selecting one choice. The answer is (Increase in the proportion of individuals in their 20s with inflamed gums) because the interim evaluation report of Health Japan 21 (2nd term) in 2018 indicated an increase in the proportion of individuals i…	0	0
161	117C36	Clinical Medicine (General)	<p>35歳の男性。仕事中に、作業で使用していた液体の化学物質を全身に浴び、事故から2時間後に来院した。2年前に入職し、配置転換で2週間前から現在の作業を始めたばかりだった。作業内容や使用していた化学物質の詳細については詳しくない。化学物質を浴びた後、すぐに緊急用のシャワーを浴び洗眼したという。意識は清明。身長171cm、体重65kg。体温36.8℃。脈拍72/分、整。血圧136/82mmHg。呼吸数17/分。眼瞼結膜、眼球結膜に充血を認める。顔面の皮膚に発赤を認める。<br>この患者の治療方針を決定するため、患者の勤務先に照会するものとして<b>有用でない</b>のはどれか。なお、患者の同意は得ているものとする。</p>直近のストレスチェックの結果|直近の定期健康診断の結果|直近の特殊健康診断の結果|安全データシート|暴露時の作業内容	a	0	0	<p>A 35-year-old man. While working, he was exposed to a liquid chemical substance used in his work, and he came to the hospital two hours after the accident. He joined the company two years ago and had just started his current job two weeks ago due to a job transfer. He is not familiar with the details of his work or the chemical substances he was using. After being exposed to the chemical, he i…	In summary, a 35-year-old man was exposed to an unknown chemical substance at work, and he presents with congested conjunctiva and facial redness. The question asks which of the five listed options is not useful when inquiring with the patient's workplace to determine his treatment plan. The answer requires selecting one choice. The answer is (Results of the most recent stress check) because this…	1	0
162	117C37	Clinical Medicine (General)	<p>38歳の初産婦（1妊0産）。妊娠39週3日に自然陣痛が発来し、3,550gの男児を経腟分娩した。妊娠経過に異常は指摘されていない。分娩第3期から性器出血を認め、出血量は2,000mL（羊水込み）である。脈拍96/分、整。血圧110/70mmHg。外診および内診で子宮底は柔らかく臍上で触知し、子宮出血は持続している。<br>この時点での対応として適切なのはどれか。<b>3つ選べ</b>。</p>双手子宮圧迫法|用手的子宮整復|オキシトシン投与|硫酸マグネシウム投与|子宮底輪状マッサージ	ace	0	0	<p>A 38-year-old primigravida (1 pregnancy, 0 births) woman gave birth to a 3,550g baby boy through vaginal delivery at 39 weeks and 3 days of gestation after the onset of spontaneous labor. No abnormalities were reported during her pregnancy. She experienced genital bleeding starting from the third stage of labor, with a total blood loss of 2,000mL (including amniotic fluid). Her pulse rate is 9…	In summary, a 38-year-old primigravida woman experiences significant genital bleeding after giving birth, with a soft uterus palpable above the navel and ongoing uterine bleeding. We need to select three appropriate interventions from the options provided. The answer requires selecting three choices. The answer is bimanual uterine compression, oxytocin administration, and fundal ring massage beca…	1	0
163	117C38	Clinical Medicine (General)	<p>32歳の初産婦（1妊0産）。妊娠24週の妊婦健康診査のため、夫とともに来院した。妊娠初期に単胎妊娠と診断され、以降の妊婦健康診査において異常を認めなかった。人員不足のため、産前・産後に可能な限り勤務を継続して欲しいと勤務先から要請があり悩んでいるという。夫と共働きで生計を立てている。<br>この患者への説明として正しいのはどれか。<b>3つ選べ</b>。</p>「産後12週間は就業できません」|「請求すれば産前6週間の休業が可能です」|「勤務先の要請に従って働くことを勧めます」|「産後、男女ともに育児休業の取得が可能です」|「産前・産後の休業中は解雇されることはありません」	bde	0	0	<p>A 32-year-old primigravida (1 pregnancy, 0 births) woman is at 24 weeks pregnant and has come to the clinic with her husband for a prenatal checkup. She was diagnosed with a singleton pregnancy in the early stage and has had no abnormalities in subsequent prenatal checkups. Due to a staffing shortage, her workplace has requested that she continue working as much as possible before and after ch…	In summary, a 32-year-old primigravida woman at 24 weeks pregnant is concerned about her workplace's request to continue working before and after childbirth. We need to select three correct statements about her situation. The answer requires selecting three choices. The answer is "You cannot work for 12 weeks after giving birth," "You can take a 6-week leave before giving birth if you apply for i…	0	0
164	117C39	Clinical Medicine (General)	<p>日齢3の女児。在胎39週、2,900g、Apgarスコア8点（5分）で出生した。<u>①体重2,400g</u>。体温37.4℃。心拍数120/分、整。<u>②血圧70/40mmHg</u>。呼吸数44/分。<u>③大泉門は2×2cm</u>。<u>④生後8時間後に暗緑色の排便を認め</u>、<u>⑤生後12時間後から黄疸が目立つようになった</u>。<br>下線部のうち異常所見はどれか。<b>2つ選べ。</b></p> <p>6月上旬のある日。午後1時過ぎに、近所の小学校の校庭で遊んでいた児童数名が、頭痛、咽頭痛、咳、強い目の刺激を訴えて来院した。いずれの児童も意識清明、体温は36℃台。眼球結膜に軽度発赤を認める。発汗を認める。天気は快晴、気温31.2℃、湿度60%、微風であった。小学校のある地域は、自動車の交通量が多く、市が指定するごみの焼却施設が10km離れたところにある。<…	ae	0	0	<p>A 3-day-old baby girl. Born at 39 weeks gestation, weighing 2,900g, and with an Apgar score of 8 at 5 minutes.<u>①Weight of 2,400g</u>. Body temperature of 37.4℃. Heart rate of 120 beats per minute and regular.<u>②Blood pressure of 70/40mmHg</u>. Respiratory rate of 44 breaths per minute.<u>③Fontanelle size of 2x2cm</u>.<u>④Dark green stool observed 8 hours after birth</u>.<u>⑤Jaundice became …	In summary, a 3-day-old baby girl with specific vital signs and findings is presented, and we are asked to identify two abnormal findings among the underlined options. The answer requires selecting two choices. The answer is ①Weight of 2,400g and ⑤Jaundice became noticeable 12 hours after birth because: The baby's weight dropped from 2,900g at birth to 2,400g, which is a significant decrease in w…	1	0
165	117C40	Basics of Medicine (General)	<p>6月上旬のある日。午後1時過ぎに、近所の小学校の校庭で遊んでいた児童数名が、頭痛、咽頭痛、咳、強い目の刺激を訴えて来院した。いずれの児童も意識清明、体温は36℃台。眼球結膜に軽度発赤を認める。発汗を認める。天気は快晴、気温31.2℃、湿度60%、微風であった。小学校のある地域は、自動車の交通量が多く、市が指定するごみの焼却施設が10km離れたところにある。<br>原因として最も可能性の高いのはどれか。</p>輻射熱|一酸化炭素|ダイオキシン|微小粒子状物質|光化学オキシダント	e	0	0	<p>One day in early June, just after 1 PM, several children playing in a nearby elementary school playground came to the hospital complaining of headache, sore throat, cough, and strong eye irritation. All the children were alert and conscious, with body temperatures in the 36℃ range. Mild redness of the conjunctiva of the eyeball was observed. Sweating was noted. The weather was sunny and clear,…	In summary, several children came to the hospital with headache, sore throat, cough, and eye irritation after playing in a school playground on a sunny day with high temperatures. The area has heavy automobile traffic and a waste incineration facility 10 km away. The question asks for the most likely cause among heat radiation, carbon monoxide, dioxin, particulate matter, and photochemical oxidan…	1	0
166	117C41	Clinical Medicine (General)	<p>55歳の男性。高血圧症の定期診察のため来院した。3年前に職場の健康診査で高血圧を指摘された。その後、降圧薬で治療を受けている。家庭血圧は適切な範囲で管理されている。1日30分のウォーキングをしている。既往歴に特記すべきことはない。喫煙歴はない。飲酒は機会飲酒。身長168cm、体重58kg。体温36.2℃。脈拍72/分、整。血圧122/68mmHg。尿所見:蛋白（-）、糖（-）。血液生化学所見:AST28U/L、ALT18U、γ-GT40U/L（基準値8〜50）、クレアチニン0.6mg/dL、血糖68mg/dL、HbA1c5.4%（基準值4.6〜6.2）、トリグリセリド70mg/dL、HDLコレステロール62mg/dL、LDLコレステロール102mg/dL。<br>この患者の日常生活指導として適切なのはどれか。</p>「禁酒しましょう」|「運動はもう必要ありません」|「内服薬は時々休…	d	0	0	<p>A 55-year-old man visits the clinic for a routine check-up for hypertension. He was diagnosed with high blood pressure during a workplace health examination three years ago and has since been receiving treatment with antihypertensive medication. His home blood pressure is well-controlled. He walks for 30 minutes daily. There is no significant medical history to note. He has no history of smoki…	In summary, a 55-year-old man with well-controlled hypertension is seeking lifestyle guidance. The answer requires selecting one choice. The answer is "Continue monitoring home blood pressure" because the patient's blood pressure is well-controlled with medication, and regular monitoring can help ensure that it remains stable. It is essential for patients with hypertension to track their blood pr…	1	0
167	117C42	Clinical Medicine (General)	<p>50歳の女性。健康診断で初めて血圧高値を指摘され来院した。健康診断時の血圧は138/88mmHgであった。体重は20歳ごろから変わっていない。既往歴に特記すべきことはない。喫煙歴はない。飲酒はビール350mL/日を週2回。仕事は忙しく、運動する機会はほとんどない。身長162cm、体重58kg。BMI22.0。脈拍68/分、整。血圧 134/82mmHg。心音と呼吸音とに異常を認めない。腹部は平坦、軟で、肝・脾を触知しない。下肢に浮腫を認めない。尿検査:蛋白（-）。血液生化学所見:クレアチニン0.6mg/dL、尿酸6.0mg/dL、空腹時血糖68mg/dL、HbA1c5.8%（基準4.6〜6.2）、総コレステロール196mg/dL、トリグリセリド100mg/dL、HDLコレステロール68mg/dL。食事内容の評価で、食塩摂取量5.5g/日、野菜摂取量350g/日。<br>この患者の生…	b	0	0	<p>A 50-year-old woman came to the clinic after her first high blood pressure reading during a health checkup. Her blood pressure at the checkup was 138/88mmHg. Her weight has remained the same since she was 20 years old. She has no significant medical history and no history of smoking. She drinks 350mL of beer twice a week. She has a busy job and rarely has time to exercise. She is 162cm tall an…	In summary, a 50-year-old woman with a recent high blood pressure reading has a stable weight, no significant medical history, and drinks alcohol occasionally. She rarely exercises, and her diet evaluation shows a moderate salt and vegetable intake. The question asks which lifestyle guidance is appropriate for her. The answer requires selecting one choice. The answer is (encouragement of exercise…	1	0
168	117C43	Clinical Medicine (General)	<p>75歳の男性。医療スタッフが個人用防護具を使用した対応が必要な感染症で入院した。慢性閉塞性肺疾患の既往があり、現在も咳嗽を認める。この患者の病室の間取り図を示す。廊下で個人防護具を着用し入室して診察した。<br>診察後、使用した個人用防護具を脱衣するのに最も適切なのはどこか。</p>①|②|③|④|⑤	d	1	0	<p>A 75-year-old man was admitted to the hospital with an infectious disease that requires medical staff to use personal protective equipment (PPE). He has a history of chronic obstructive pulmonary disease and currently has a cough. The floor plan of the patient's room is shown. The medical staff put on PPE in the hallway before entering the room for examination.<br>After the examination, where …	In summary, a 75-year-old man with an infectious disease requiring PPE is in a hospital room, and the medical staff need to determine the most appropriate place to remove their used PPE after examining him. The answer requires selecting one choice. The answer is (②) because it is important to remove used PPE in a designated area separate from the patient's room and away from clean areas to minimi…	0	0
169	117C44	Clinical Medicine (General)	<p>6歳の女児。乳房が大きくなってきたことが心配で母親に連れられて来院した。身長124.1cm（+2.1SD）、体重29.5kg（+2.2SD）。陰毛、腋毛は認めない。<br>診断のために行うべきものとして<b>適切でない</b>のはどれか。</p>頭部MRI|成長曲線の確認|腹部超音波検査|アルギニン負荷試験|手根骨エックス線撮影	d	0	0	<p>A 6-year-old girl came to the clinic with her mother, worried about her growing breasts. Her height is 124.1cm (+2.1SD) and her weight is 29.5kg (+2.2SD). No pubic or axillary hair is present.<br>Which of the following is <b>NOT appropriate</b> to perform for diagnosis?</p>Head MRI | Checking the growth curve | Abdominal ultrasound examination | Arginine stimulation test | X-ray of the wrist b…	In summary, a 6-year-old girl is experiencing breast growth, and her height and weight are above average. The question asks which test is NOT appropriate for diagnosis. The answer requires selecting one choice. The answer is (head MRI) because the other tests are more relevant to assess the child's growth and possible early onset of puberty. Checking the growth curve, abdominal ultrasound examina…	0	0
170	117C45	Clinical Medicine (General)	<p>24歳の男性。意識障害のため救急車で搬入された。3か月前から職場の上司にパワハラを受けていると悩んでいた。今朝、自宅のガレージで倒れているのを母親が発見し、救急車を要請した。本人の着衣と口腔内からは強い有機溶媒臭がしており、ガレージには灯油が残ったコップがあった。搬入後、次第に呼吸状態の悪化を認めた。意識レベルはJCSⅢ-100。体温36.8℃。心拍数104/分、整。血圧120/80mmHg。呼吸数32/分。SpO<sub>2</sub>88%（リザーバー付マスク10L/分 酸素投与下）。<br>次に行うべき適切な対応はどれか。</p>胃洗浄|血液透析|気管挿管|大量輸液|高気圧酸素治療	c	0	0	<p>A 24-year-old man was brought in by ambulance due to impaired consciousness. He had been distressed about being subjected to power harassment by his boss at work for the past three months. This morning, his mother found him collapsed in their home garage and called for an ambulance. There was a strong smell of organic solvents on his clothes and in his mouth, and a cup with some leftover keros…	In summary, a 24-year-old man with impaired consciousness was found with a strong smell of organic solvents and worsening respiratory condition. His vital signs are provided, and a cup with leftover kerosene was found in the garage. Which of the following actions should be taken next? The answer requires selecting one choice. The answer is endotracheal intubation because the patient's respiratory…	1	0
171	117C46	Clinical Medicine (General)	<p>16歳の男子。約2か月前から「部屋の中を誰かに覗かれている」、「自宅にいても、友達が自分の悪口を言っているのが聞こえる」などと訴えるため、心配した両親に連れられて精神科を受診した。診察した精神保健指定医は、本人に治療したいという気持ちがないため、両親の同意を得て医療保護入院とした。入院7日目、「自分は病気じゃないから退院したい」と言い、担当医が入院の継続を勧めると「退院請求というのを聞いたので手続きをしたい」と訴えた。<br>退院請求について正しいのはどれか。</p>病院長の許可が必要である。|口頭では行うことができない。|閉鎖病棟入院中でなければ行えない。|弁護士を代理人として行うことができる。|両親ともに同意している医療保護入院では行えない。	c	0	0	<p>A 16-year-old boy. About two months ago, he began complaining that "someone is spying on me in my room" and "I can hear my friends talking bad about me even when I'm at home." Worried, his parents took him to see a psychiatrist. The designated mental health doctor who examined him decided to admit him for medical protection with the consent of his parents because he showed no desire to be trea…	In summary, the question is about a 16-year-old boy who has been admitted to a psychiatric hospital and is now requesting discharge. The question asks which statement about discharge requests is correct. The answer requires selecting one choice. The answer is "A lawyer can act as an agent for the request" because this option acknowledges the patient's right to have a representative in legal matte…	0	0
172	117C47	Clinical Medicine (General)	<p>生後4時間の女児。胎児超音波検査で異常を指摘されていた。在胎37週、出生体重2,850gで出生した。眼裂斜上と平坦な鼻根部とを認める。胎児超音波像（<b>別冊No.3A</b>）と出生後に撮影した胸腹部エックス線写真（<b>別冊No.3B</b>）とを別に示す。<br>この児に予想される染色体核型はどれか。</p>45,X|46,XX,5p<sup>-</sup>|47,XX,+13|47,XX,+18|47,X,+21	e	1	0	<p>A 4-hour-old baby girl. Abnormalities were pointed out during a fetal ultrasound examination. She was born at 37 weeks gestation with a birth weight of 2,850g. She has upward slanting eye fissures and a flat nasal bridge. The fetal ultrasound image (<b>Supplement No.3A</b>) and a chest and abdominal X-ray taken after birth (<b>Supplement No.3B</b>) are shown separately.<br>Which of the followi…	In summary, a 4-hour-old baby girl with a history of fetal ultrasound abnormalities was born at 37 weeks gestation. She has upward slanting eye fissures, a flat nasal bridge, and images from a fetal ultrasound and post-birth chest and abdominal X-ray are provided. The question asks which chromosomal karyotype is expected in this child, with several options given. The answer requires selecting one…	1	0
173	117C48	Clinical Medicine (General)	<p>32歳の女性。無月経を主訴に来院した。最終月経は、令和4年1月1日から6日間。同年2月1日に人工授精し、3月7日に受診した。最近1年間の性交渉歴はない。妊娠判定試薬は陽性であった。<br>この時点で適切な経膣超音波検査所見はどれか。</p>胎嚢のみ|心拍動を認める胎芽|木の葉状の子宮内膜像|頭殿長＜CRL＞3.0cmの胎児|児頭大横径＜BPD＞3.0cmの胎児	b	0	0	<p>A 32-year-old woman visited the clinic with the main complaint of amenorrhea. Her last menstrual period was from January 1st to 6th in the 4th year of Reiwa. She underwent artificial insemination on February 1st of the same year and visited the clinic on March 7th. She had no sexual intercourse in the past year. The pregnancy test was positive.<br>Which of the following findings would be appro…	In summary, a 32-year-old woman with amenorrhea, positive pregnancy test, and artificial insemination history is seeking the appropriate finding for a transvaginal ultrasound. The answer requires selecting one choice. The answer is (Embryo with detectable heartbeat) because based on the timeline provided, she is likely around 5-6 weeks pregnant since her last menstrual period was from January 1st…	1	0
174	117C49	Clinical Medicine (General)	<p>10歳の男児。左大腿部痛を主訴に父親に連れられて来院した。すべり台から誤って転落し受傷した。身長150cm、体重45kg。歩行は不能で左大腿部に腫脹を認めた。左大腿骨エックス線写真で大腿骨骨幹部骨折を認め、受傷翌日、観血的骨接合術が行われた。術後経過は順調で、術後8週が経過し、左大腿部に異常所見を認めない。来院時と術後8週の左大腿骨エックス線写真（<b>別冊No.4</b>）を別に示す。<br>術後8週の骨折部の状態で正しいのはどれか。</p>骨腫瘍が発生している。|仮骨が形成されている。|腐骨が形成されている。|異所性骨化が生じている。|阻血性壊死が生じている。	b	1	0	<p>A 10-year-old boy was brought to the hospital by his father, complaining of pain in his left thigh. He was injured after accidentally falling off a slide. He is 150cm tall and weighs 45kg. He was unable to walk, and swelling was observed in his left thigh. A left femur X-ray revealed a fracture in the femoral shaft. The next day after the injury, a closed reduction and internal fixation surger…	In summary, the question asks about the state of a 10-year-old boy's left femur fracture site 8 weeks postoperatively, following an accident, closed reduction, and internal fixation surgery. The answer requires selecting one choice. The answer is (Callus has formed) because this is the expected natural progression of bone healing following a fracture. Callus formation is a critical part of the he…	1	0
175	117C50	Clinical Medicine (General)	<p>36歳の女性。多発関節痛を主訴に来院した。3か月前から微熱が出現し、脱毛が増加した。2か月前から両手のこわばり、関節痛が出現した。3週間前から両手指に紅斑が出現し、先週から38℃台の発熱があり紹介受診した。体温37.4℃。脈拍96/分、整。血圧108/58mmHg。前頭部に頭髪の減少を認める。顔面に紅斑を認めない。硬口蓋粘膜に発赤とびらんを認める。両側頸部、腋窩に径1cm未満の軽度圧痛を伴うリンパ節を触知する。心音と呼吸音とに異常を認めない。両手指に凍瘡様皮疹を認める。右手関節と両手指近位指節間関節に腫脹と圧痛を認める。尿所見:蛋白2+、糖（-）、潜血2+、沈渣に赤血球10〜19/HPF、変形赤血球を認める。血液所見:赤血球409万、Hb10.5g/dL、Ht34%、白血球2,800（好中球75%、単球7%、リンパ球18%）、血小板9.6万、PT-INR1.1（基準0.9〜1.1）…	e	0	0	<p>A 36-year-old woman visited the clinic with the main complaint of polyarthralgia. She has had a low-grade fever for the past three months, and her hair loss has increased. Joint pain and stiffness in both hands started two months ago. Erythema appeared on both fingers three weeks ago, and she had a fever of around 38℃ since last week, prompting her to visit the clinic. Her body temperature is …	In summary, a 36-year-old woman presents with polyarthralgia, low-grade fever, hair loss, erythema on fingers, redness and erosion on her hard palate mucosa, and swollen lymph nodes. Urinalysis and blood test results are provided. The question asks for the most likely diagnosis among dermatomyositis, Behçet's disease, rheumatoid arthritis, Sjögren's syndrome, and systemic lupus erythematosus. The…	1	0
176	117C51	Clinical Medicine (General)	<p>3歳2か月の女児。健康診査のため母親に連れられて来院した。上手に歩くことはできるが、<u>①ひとりで階段を昇れない</u>。上着を自分で脱ぐが、<u>②ひとりでは着られない</u>。同年齢の子ども達と遊べるが、<u>③ルールのある遊びはできない</u>。自分の名前は言えるが、<u>④住所は言えない</u>。物の大小はわかるが、<u>⑤左右はわからない</u>。<br>下線部のうち発達の異常が考えられるのはどれか。</p>①|②|③|④|⑤	a	0	0	<p>A 3-year-old and 2-month-old girl was brought to the clinic by her mother for a health examination. She can walk well but <u>①cannot climb stairs by herself</u>. She can take off her jacket by herself but <u>②cannot put it on by herself</u>. She can play with children her age, but <u>③cannot participate in games with rules</u>. She can say her name but <u>④cannot say her address</u>. She can u…	In summary, a 3-year-old and 2-month-old girl is brought to the clinic for a health examination, and the mother reports certain abilities and limitations. We need to identify which of the underlined items may indicate a developmental abnormality. The answer requires selecting one choice. The answer is ④ (cannot say her address) because, at her age, a child should be able to communicate basic pers…	0	0
177	117C52	Clinical Medicine (General)	<p>64歳の男性。<u>①脳出血</u>で入院し、リハビリテーション後に、自宅に退院して1か月が経過した。現在は<u>②右上下肢に軽度の運動麻痺</u>が残存しており、杖歩行をしている。山間部の<u>③過疎地域</u>で<u>④妻と2人</u>で暮らしている。<u>⑤近所付き合い</u>はない。退院後は自宅で農業をしながら、年金で生活している。<br>下線部のうち国際生活機能分類＜ICF＞の生活機能における参加に分類されるのはどれか。</p>①|②|③|④|⑤	e	0	0	<p>A 64-year-old man was hospitalized due to a <u>①brain hemorrhage</u> and returned home after rehabilitation. One month has passed since his discharge. He currently has <u>②mild motor paralysis in his right upper and lower limbs</u> and uses a cane for walking. He lives in a <u>③depopulated area</u> in the mountains with his <u>④wife</u>, just the two of them. They have <u>⑤no interaction with …	In summary, the question asks which of the underlined sections (① to ⑤) is classified as participation in the International Classification of Functioning, Disability, and Health (ICF) for a 64-year-old man who had a brain hemorrhage and now has mild motor paralysis. The answer requires selecting one choice. The answer is ⑤ (no interaction with neighbors) because participation in the ICF refers to…	1	0
178	117C53	Clinical Medicine (General)	<p>58歳の女性。頭痛を主訴に来院した。暑い日の午前、仕事中に少しめまいを感じ、頭痛も出現したため受診した。作業中に大量に汗をかいた。最近、家族の介護が忙しく、寝不足が続いていた。仕事は空調のない自宅の作業場で、部屋を閉め切って縫製の作業をしている。既往歴に特記すべきことはない。喫煙歴と飲酒歴はない。身長155cm、体重70kg。BMI29.1。体温36.4℃。身体診察と神経診察とに異常を認めない。<br>この患者に対する説明として適切なのはどれか。</p>「今後は縫製作業を控えましょう」|「肥満と症状は関係ないでしょう」|「寝不足と症状は関係ないでしょう」|「作業場の室温を下げるようにしましょう」|「のどが渇いていなければ水分を摂る必要はないでしょう」	d	0	0	<p>A 58-year-old woman came to the clinic with a chief complaint of headache. On a hot morning, she felt a little dizzy and developed a headache while working, so she sought medical attention. She sweated a lot during her work. Recently, she has been busy taking care of her family and has been sleep-deprived. She works in a sewing workshop at her non-air-conditioned home, keeping the room closed.…	In summary, a 58-year-old woman with a headache and dizziness presents with recent sleep deprivation, working in a hot, non-air-conditioned environment, and a BMI of 29.1. There are no abnormalities in her physical and neurological examinations. We are asked to choose the most appropriate explanation for her situation. The answer requires selecting one choice. The answer is "Lower the temperature…	1	0
179	117C54	Clinical Medicine (General)	<p>28歳の経産婦（3妊2産）。妊娠41週0日、分娩予定日超過のため管理目的に入院した。推定胎児体重は3,100g。妊娠41週1日、午前9時からオキシトシンで陣痛誘発を開始した。午後6時に一過性の胎児徐脈が出現した。胎児心拍数陣痛図（<b>別冊No.5</b>）を別に示す。内診で子宮口は7cm 開大、展退度は90%、硬度は軟、児頭下降度はSP-1cm、胎胞を触知した。<br>まず行うべき対応はどれか。</p>吸引分娩|人工破膜|体位変換|帝王切開|子宮収縮抑制薬投与	c	1	0	<p>A 28-year-old woman with a history of 3 pregnancies and 2 deliveries is at 41 weeks and 0 days of gestation. She was admitted to the hospital for management due to exceeding her expected due date. The estimated fetal weight is 3,100g. On the 41st week and 1 day of pregnancy, labor induction was started with oxytocin at 9 a.m. At 6 p.m., transient fetal bradycardia occurred. The fetal heart rat…	In summary, a 28-year-old woman at 41 weeks and 1 day of gestation with a history of 3 pregnancies and 2 deliveries is experiencing transient fetal bradycardia during labor induction with oxytocin. Her cervix is dilated to 7cm, effacement is at 90%, consistency is soft, the fetal head is descending to SP-1cm, and the amniotic sac is palpable. The question asks for the first course of action, with…	1	0
180	117C55	Clinical Medicine (General)	<p>36歳の経産婦（2妊1産）。妊娠38週2日、破水感を主訴に来院した。これまでの妊娠経過に異常を認めなかった。午前5時、就寝中に羊水流出感を自覚し、持続するため午前7時に受診した。内診で分泌物は水様性、BTB紙で青変、子宮口は3cm開大、展退度は60%、硬度は軟、児頭下降度はSP±0cmであった。入院し経過観察を行うこととした。午後1時の内診で児頭の矢状縫合は母体骨盤縦径に一致し、小泉門を12時方向に触知した。胎児心拍数陣痛図で、胎児心拍数基線は145bpm、基線細変動は中等度、繰りかえす早発一過性徐脈を認めた。パルトグラム（<b>別冊No.6</b>）を別に示す。<br>適切な対応はどれか。</p>会陰切開|吸引分娩|帝王切開|子宮底圧出法|子宮収縮薬点滴静注	b	1	0	<p>A 36-year-old woman with a history of two pregnancies and one delivery is at 38 weeks and 2 days of pregnancy. She visited the hospital with the main complaint of feeling her water break. There were no abnormalities in her pregnancy progress. At 5 am, she became aware of amniotic fluid leakage while sleeping, and as it continued, she sought medical attention at 7 am. On examination, her secret…	In summary, a 36-year-old pregnant woman at 38 weeks and 2 days presents with amniotic fluid leakage and is admitted for observation. During the examination, she has cervical dilation, effacement, and fetal head descent, with moderate fetal heart rate variability and recurrent transient bradycardia. The partograph is provided in Supplement No. 6. The question asks which action would be appropriat…	0	0
181	117C56	Clinical Medicine (General)	<p>85歳の男性。尿量の低下を主訴に来院した。1年前から断続的に無症候性肉眼的血尿がみられたが、数日程度で消退していたため放置していた。1週間前から倦怠感が強くなり、尿量が低下したため受診した。喫煙は20歳から30本/日を60年間。5年前から禁煙している。飲酒は機会飲酒。家族歴に特記すべきことはない。意識は清明。身長162cm、体重52kg。体温36.4℃。脈拍80/分、整。血圧120/76mmHg。呼吸数16/分。腹部は平坦で、圧痛を認めない。下肢に浮腫を認める。尿所見:蛋白（-）、糖（-）、ケトン体（-）、潜血3+、沈渣に赤血球 100以上/HPF、白血球1〜4/HPFを認める。血液所見:赤血球285万、Hb8.5g/dL、Ht29%、白血球5,500、血小板20万。血液生化学所見:総蛋白6.5g/dL、アルブミン2.8g/dL、総ビリルビン1.0mg/dL、AST26U/L、AL…	b	1	0	<p>An 85-year-old man came to the hospital with a chief complaint of decreased urine output. He had been experiencing intermittent asymptomatic gross hematuria for a year, but it would subside after a few days, so he ignored it. He decided to visit the doctor when his fatigue became severe a week ago and his urine output decreased. He smoked 30 cigarettes a day for 60 years starting from the age …	In summary, an 85-year-old man with a history of smoking and intermittent hematuria presents with decreased urine output, severe fatigue, lower limb edema, and abnormal urine and blood test results. An abdominal ultrasound shows hydronephrosis, dilated ureters, and a bladder tumor. The question asks which treatment should be performed immediately from the options of blood dialysis, nephrostomy, u…	1	0
182	117C57	Clinical Medicine (General)	<p>72歳の男性。2年前に喉頭癌に対して放射線治療を受け、その後再発を認めていない。喫煙は喉頭癌の診断まで20本/日を45年間。飲酒は焼酎200mL/日を40年間。<br>この患者で経過中に重複癌を生じる可能性が<b>低い</b>部位はどれか。</p>口腔|下咽頭|肺|食道|陰茎	e	0	0	<p>A 72-year-old man. He received radiation therapy for laryngeal cancer 2 years ago and has not had a recurrence since. He smoked 20 cigarettes a day for 45 years until his laryngeal cancer diagnosis. He has been drinking 200mL of shochu per day for 40 years.<br>In this patient, which location has a <b>low</b> probability of developing a secondary cancer during follow-up?</p>Oral cavity | Hypoph…	In summary, a 72-year-old man with a history of laryngeal cancer and radiation therapy, who smoked for 45 years and drank shochu for 40 years, is being evaluated for the location with the lowest probability of developing secondary cancer during follow-up. The options are the oral cavity, hypopharynx, lung, esophagus, and penis. The answer requires selecting one choice. The answer is penis because…	1	0
183	117C58	Clinical Medicine (General)	<p>29歳の男性。職場健診で胸部エックス線写真の異常陰影を指摘され、精査目的に来院した。3か月前に海外から来日し、近隣の工場で勤務している。来日前は大きな病気にかかったことはないが、最近、咳き込むことがあるという。職場から提供されたアパートで同郷の3人と共同生活をしている。血液検査で結核菌特異的全血インターフェロンY遊離測定法＜IGRA＞が陽性であった。<br>この患者の結核菌感染の診断確定に必要なのはどれか。<b>2つ選べ</b>。</p>胸部単純CT|胸部単純MRI|ツベルクリン反応|喀痰結核菌培養検査|喀痰結核菌PCR検査	de	0	0	<p>A 29-year-old man. He was pointed out to have abnormal shadows on his chest X-ray during a workplace medical examination and came to the hospital for further examination. He came to Japan from overseas three months ago and is working at a nearby factory. He has never had a major illness before coming to Japan, but he has been coughing recently. He lives in an apartment provided by his workplac…	In summary, a 29-year-old man with abnormal chest X-ray findings, recent cough, and a positive IGRA test is seeking confirmation for a tuberculosis infection. The answer requires selecting two choices. The answer is (Chest simple CT) and (Sputum tuberculosis culture test) because these tests are more appropriate for diagnosing tuberculosis in this patient. A chest CT scan can provide a detailed i…	0	0
184	117C59	Clinical Medicine (General)	<p>32歳の経産婦（2妊1産）。妊娠34週1日。突然の性器出血を主訴に来院した。第1子を妊娠38週で経腟分娩している。体温36.5℃。脈拍84/分、整。血圧108/64mmHg。膣鏡診で腟内に凝血塊の貯留を認め、子宮口から血液流出が持続している。計測できた出血量は約250mLである。腹部超音波検査で胎児推定体重2,230g、羊水量は正常。胎児心拍数庫痛図で10分ごとの子宮収縮を認め、胎児心拍数波形に異常を認めない。経膣超音波像（<b>別冊No.8</b>）を別に示す。<br>適切な説明はどれか。</p>「緊急帝王切開が必要です」|「子宮頸管を縫縮します」|「子宮収縮薬を点滴します」|「自己血貯血を行います」|「副腎皮質ステロイドを筋肉注射します」	a	1	0	<p>A 32-year-old woman who has given birth before (2 pregnancies, 1 delivery) is currently 34 weeks and 1 day pregnant. She visited the hospital due to sudden genital bleeding. She previously delivered her first child vaginally at 38 weeks of pregnancy. Her body temperature is 36.5℃. Her pulse rate is 84 beats per minute and regular. Her blood pressure is 108/64mmHg. Upon vaginal examination, blo…	In summary, a 32-year-old woman at 34 weeks and 1 day pregnant presents with sudden genital bleeding and has a history of 2 pregnancies and 1 delivery. Vital signs and examination findings are provided, and an abdominal ultrasound and fetal heart rate tracing show no abnormalities. The appropriate explanation should be chosen from 5 options. The answer requires selecting one choice. The answer is…	1	0
185	117C60	Comprehension	<p><b>次の文を読み、60〜62の問いに答えよ</b>。<br>76歳の男性。食欲不振と倦怠感を主訴に来院した。<br><b>現病歴</b>:1週間前から倦怠感と水様便（1日2回〜4回）が出現した。食欲がなく、おかゆを無理に食べている。悪心はあるが嘔吐、腹痛、黒色便および血便はない。体重が3kg減少した。37℃台の微熱があるが悪寒戦慄はない。<br><b>既往歴</b>:高血圧症でカルシウム拮抗薬を内服している。アレルギーなし。<br><b>生活歴</b>:妻と2人暮らし。喫煙は20歳から40本/日。鉄酒歴はない。<br><b>家族歴</b>:兄が60歳台で大腸癌。<br><b>現症</b>:意識は清明だがややぐったりしている。身長166cm、体重69kg。体温37.5℃。脈拍104/分、整。血圧86/50mmHg。呼吸数20/分。SpO<sub>2</sub>96%（room ai…	excluded	1	1	<p><b>Please read the following text and answer the questions below.</b><br>A 76-year-old man came to the clinic with a chief complaint of loss of appetite and fatigue.<br><b>Present illness:</b> He has been experiencing fatigue and watery stools (2 to 4 times a day) for a week. He has no appetite and forces himself to eat rice porridge. He feels nauseous but has not vomited, nor does he have abd…	In summary, the patient is a 76-year-old man with a chief complaint of loss of appetite and fatigue, with a history of hypertension, and family history of colon cancer. He is experiencing various symptoms and has abnormal examination results. Q1: Two answers are required. The answers are (Renin-aldosterone ratio) and (Parathyroid hormone (PTH)) because (the patient has hyponatremia, and these tes…	0	0
186	117C61	Comprehension	<p>患者は入院し、電解質補正を行った。気管支鏡検査で肺小細胞癌と診断され、殺細胞性抗癌薬による治療を開始することとなった。<br>抗癌治療による肝炎の再活性化のリスクが高いのはどれか。</p>A型肝炎|B型肝炎|C型肝炎|D型肝炎|E型肝炎	b	1	0	<p>The patient was admitted and received electrolyte correction. After a bronchoscopy examination, he was diagnosed with small cell lung cancer and it was decided to start treatment with cytotoxic chemotherapy.<br>Which type of hepatitis has the highest risk of reactivation due to cancer treatment?</p>A-type hepatitis | B-type hepatitis | C-type hepatitis | D-type hepatitis | E-type hepatitis		1	0
187	117C62	Comprehension	<p>治療を行っていたが、がんが再発し全身状態が悪化した。<br>この患者の意思決定のブロセスとして<b>適切でない</b>のはどれか。</p>患者の価値観や希望を聞き取る。|病状の変化により話し合いを繰り返す。|患者の意思を代行できる人がいるか聞く。|家族の意向を本人の意向よりも優先する。|病状や予後について患者の理解を確かめる。	d	1	0	<p>Treatment was ongoing, but the cancer recurred, and the patient's overall condition worsened.<br>Which of the following is <b>not appropriate</b> in the decision-making process for this patient?</p>Listening to the patient's values and wishes. | Repeating discussions due to changes in the patient's condition. | Asking if there is someone who can act on the patient's behalf. | Prioritizing the …		1	0
188	117C63	Comprehension	<p><b>次の文を読み、63〜65の問いに答えよ</b>。<br>50歳の女性。発熱と強い動悸のため救急車で搬入された。<br><b>現病歴</b>:6日前から咽頭痛と軽度の咳嗽が出現し、自宅近くの診療所で総合感冒薬の処方を受けた。3日前から発熱と前頸部痛が出現し、今朝から強い動悸も自覚したため娘が救急車を要請した。<br><b>既往歴</b>:高血圧症でカルシウム拮抗薬を内服している。<br><b>生活歴</b>:夫、大学生の娘と3人暮らし。喫煙は20歳から30歳まで10本/日。飲酒歴はない。<br><b>家族歴</b>:父が高血圧症。<br><b>現症</b>:意識は清明。身長158cm、体重52kg。体温37.8℃。心拍数118/分、整。血圧134/74mmHg。呼吸数20/分。SpO<sub>2</sub>98%（room air）。眼瞼結膜と眼球結膜とに異常を認めない。口腔内…	cd	0	0	<p><b>Please read the following text and answer the questions below.</b></p><p>A 50-year-old woman was brought in by ambulance due to fever and strong palpitations.<br><b>Present illness:</b> Six days ago, she developed a sore throat and mild cough, and received a prescription for a common cold medicine at a clinic near her home. Fever and pain in the front of her neck appeared three days ago, an…	In summary, a 50-year-old woman with a history of hypertension presents with fever, strong palpitations, tender thyroid enlargement, and abnormal thyroid function test results after experiencing upper respiratory inflammation symptoms. Q1: The answer requires 2 choices. The answers are Smoking history and Tender thyroid enlargement because smoking history may have contributed to her respiratory s…	0	0
189	117C64	Comprehension	<p>診断に最も有用な検査はどれか。</p>頸部CT|心エコー検査|Holter心電図検査|甲状腺超音波検査|甲状腺穿刺細胞診	d	0	0	<p>Which of the following tests is most useful for diagnosis?</p>Cervical CT scan | Echocardiogram | Holter ECG monitoring | Thyroid ultrasound examination | Thyroid fine-needle aspiration cytology.		1	0
190	117C65	Comprehension	<p>治療として適切なのはどれか。<b>3つ選べ</b>。</p>抗菌薬|NSAID|<i>β</i>遮断薬|抗甲状腺薬|副腎皮質ステロイド	bce	0	0	<p>Which of the following treatments are appropriate? <b>Select 3</b>.</p>Antibiotics | NSAIDs | <i>β</i>-blockers | Antithyroid drugs | Corticosteroids		1	0
191	117C66	Comprehension	<p><b>次の文を読み、66〜68の問いに答えよ</b>。<br>52歳の女性。意議障害のため救急車で搬入された。<br><b>現病歴</b>:5日前から38℃を超える発熱と悪寒戦慄を訴え、市販のアセトアミノフェンを内服していた。本日夕食中に急に頭痛とふらつき感を訴え、嘔吐した。その後いびきをかいて眠りだし、呼びかけに応答しなくなったため、家族が数急車を要請した。<br><b>既往歴</b>:アトピー性皮膚炎で副腎皮質ステロイド外用薬を処方されている。健診で異常を指摘されたことはない。<br><b>生活歴</b>:夫と2人の息子との4人暮らし。仕事は事務職。喫煙歴はない。飲酒はビール350mL/日。<br><b>家族歴</b>:両親とも胃癌で死亡。<br><b>現症</b>:意識レベルはJCSⅢ-200。身長158cm、体重60kg。体温37.8℃。心拍数120/分、整。血庄200/1…	b	1	0	<p><b>Please read the following text and answer the questions below.</b></p><p>A 52-year-old woman was brought in by ambulance due to a disturbance of consciousness.<br><b>Present illness:</b> She has been complaining of fever above 38℃ and chills for the past five days and has been taking over-the-counter acetaminophen. She suddenly complained of a headache and dizziness during dinner today and …	In summary, a 52-year-old woman with a disturbance of consciousness and a fever is admitted to the hospital. After several examinations, she is found to have Staphylococcus aureus infection and later undergoes a craniotomy. Q1: (One) answer is required. The answer is (Endotracheal intubation) because (it will help secure her airway, given her decreased level of consciousness and snoring sounds in…	1	0
192	117C67	Comprehension	<p>血液培養2セットを採取した後に集中治療室に入室し、抗菌薬投与を開始した。血液培養は2セットとも陽性となり、入室3日目に<i>Staphylococcus aureus</i>と同定された。<br>この結果を受けて実施すべきなのはどれか。<b>2つ選べ</b>。</p>尿培養|心エコー検査|末梢神経伝導検査|血中エンドトキシン測定|血液培養再採取による陰性化の確認	be	1	0	<p>After collecting two sets of blood cultures, the patient was admitted to the intensive care unit, and antibiotic treatment was started. Both sets of blood cultures were positive, and <i>Staphylococcus aureus</i> was identified on the third day of admission.<br>Based on these results, which of the following should be done? <b>Select two options</b>.</p>Urine culture | Echocardiogram | Periphera…		1	0
193	117C68	Comprehension	<p>全身状態が改善し開頭手術が可能と判断された。患者の血液型検査では、オモテ試験は抗A血清、抗B血清ともに凝集あり、ウラ試験はA血球、B血球ともに凝集なし、抗Rho（D）血清に凝集を認めた。準備する赤血球濃厚液の血液型と患者の血液との交差適合試験の結果を示す。<br>最も輸血に適した赤血球濃厚液はどれか。</p><tableclass=”tabletable-bordered”><tbody><tr><td></td><td>ABO 型</td><td>Rho（D）</td><td>主試験凝集</td><td>副試験凝集</td></tr><tr><td>AB</td><td>陽性</td><td>あり</td><td>なし</td></tr><tr><td>AB</td><td>陽性</td><td>なし</td><td>なし</td></tr><tr><td>AB</td><td>…	b	1	0	<p>The patient's overall condition improved, and it was determined that they could undergo craniotomy. The patient's blood type test showed that the front test had agglutination with both anti-A and anti-B sera, the back test had no agglutination with either A or B cells, and agglutination was observed with anti-Rho (D) serum. The results of the crossmatch compatibility test between the packed re…		0	0
194	117C69	Comprehension	<p><b>次の文を読み、69〜71の問いに答えよ</b>。<br>58歳の男性。胸痛を主訴に救急車で搬入された。<br><b>現病歴</b>:数日前から労作時や夜間就寝時に胸部圧迫感があったが、約30分で治まるため様子をみていた。本日、草野球の試合に出て活躍していたが、突然、強い胸痛が出現したため救急車を要請した。<br><b>既往歴</b>:2年前から高血圧症で降圧薬を内服している。<br><b>生活歴</b>:妻と2人暮らし。会社員で営業の仕事をしている。<br><b>家族歴</b>:父が高血圧症。<br><b>現症</b>:体温37.2℃。心拍数108/分、整。血圧78/58mmHg。呼吸数24/分。SPO<sub>2</sub>99%（リザーバー付マスク10L/分 酸素投与下）。顔面蒼白で冷汗を認める。心音は微弱で軽度の拡張期雑音を聴取する。呼吸音に異常を認めない。<br><b…	de	1	0	<p><b>Read the following text and answer the question below.</b><br>A 58-year-old man was brought in by ambulance with the chief complaint of chest pain.<br><b>Present illness:</b> He had been experiencing chest tightness during exertion and at night when lying down for several days, but it subsided within about 30 minutes, so he decided to wait and see. Today, while playing well in a recreationa…	In summary, the patient is a 58-year-old man with chest pain, a history of hypertension, and abnormal examination results, including an elevated CK level. Q1: Two answers are required. The answer is Acute myocardial infarction and Acute aortic dissection because the patient's symptoms (severe chest pain), history of hypertension, elevated CK levels, and negative troponin T test are consistent wit…	0	0
195	117C70	Comprehension	<p>この患者の心エコー検査で認められる所見はどれか。</p>下大静脈の虚脱|拡張期の右室の虚脱|収縮期の右房の拡大|上行大動脈基部の狭窄|下大静脈径の呼吸性変動の増加	b	1	0	<p>Which of the following findings can be observed in this patient's echocardiogram?</p>Inferior vena cava collapse | Right ventricular collapse during diastole | Right atrial enlargement during systole | Narrowing of the ascending aorta base | Increased respiratory variation of inferior vena cava diameter.		0	0
196	117C71	Comprehension	<p>この患者への対応で最も適切なのはどれか。</p>電気的除細動|<i>β</i>遮断薬の静注|人工血管置換術|経皮的冠動脈ステント留置術|大動脈ステントグラフト内挿術	c	1	0	<p>Which of the following is the most appropriate response for this patient?</p>Electrical defibrillation | Intravenous <i>β</i>-blocker administration | Artificial blood vessel replacement surgery | Percutaneous coronary stent placement | Aortic stent graft insertion.		0	0
197	117C72	Comprehension	<p><p><b>次の文を読み、72〜74の問いに答えよ</b>。<br>85歳の男性。発熱と呼吸困難を主訴に家族とともに来院した。<br><b>現病歴</b>:1年前から息切れのため自宅の階段を昇ることが困難となり、食事や飲水の際のむせが出現した。食事量も低下し、半年間で体重が5kg減少した。1週間前から咳嗽と喀痰が多くなり、2日前から38℃の発熱と呼吸困離がみられるようになったため家族に伴われて受診し、入院した。<br><b>既往歴</b>:15年前から高血圧症に対してアンジオテンシン変換酵素＜ACE＞阻害薬を内服している。5年前から物忘れが目立つようになり、2年前にAlzheimer型認知症と診断された。<br><b>生活歴</b>:65歳まで会社員。現在は娘の家族と同居。喫煙は65歳まで20本/日を45年間。飲酒歴はない。自宅で猫を飼育している。<br><b>家族歴</b>:両親…	e	1	0	<p><b>Please read the following text and answer the questions below.</b><br>An 85-year-old man came to the hospital with his family, complaining of fever and difficulty breathing.<br><b>Present illness:</b> He has had difficulty climbing the stairs at home due to shortness of breath for a year. He started choking while eating and drinking, and his food intake has decreased. He lost 5 kg in weight…	In summary, the patient is an 85-year-old man with fever, difficulty breathing, a history of hypertension, Alzheimer's dementia, and weight loss. He has poor oral hygiene and has been choking during meals and drinking. Q1: One answer is required. The answer is Decline in cognitive function because it is unlikely to have a direct impact on his respiratory condition, while the other factors may con…	0	0
198	117C73	Comprehension	<p>呼吸状態の急性増悪に対し、抗菌薬とともに用いる薬剤として適切なのはどれか。</p>NSAID|<i>β</i><sub>2</sub>刺激薬|アルブミン製剤|抗ヒスタミン薬|テオフィリン薬	b	1	0	<p>Which of the following medications is appropriate to use alongside antibiotics for acute worsening of respiratory status?</p>NSAID | <i>β</i><sub>2</sub> agonist | Albumin preparation | Antihistamine | Theophylline medication		1	0
199	117C74	Comprehension	<p>入院3日目、患者の状態は改善傾向で酸素も不要となったが、急に呼吸心拍モニターを引きちぎり、「今日は仕事に行く」と言い病室から出ようとした。表情は乏しく、入院中であることを説明しても聞きいれず、複数名での制止を要する状態であった。<br>対応で<b>誤っている</b>のはどれか。</p>脱水を避ける。|早期離床を促す。|日中の覚醒を保つ。|呼吸心拍モニターを終了する。|夜間はベンゾジアゼピン系睡眠薬を用いる。	e	1	0	<p>On the third day of hospitalization, the patient's condition improved and oxygen was no longer needed. However, he suddenly ripped off his respiratory and heart rate monitor, saying, "I'm going to work today," and tried to leave the room. His facial expression was dull, and he did not listen to explanations that he was still hospitalized, requiring restraint by several people.<br>Which of the …		0	0
200	117C75	Clinical Medicine (General)	<p>12歳の男児。来年の中学校進学を前に、夜尿が治らないため両親に連れられて来院した。食生活では減塩するように心がけ、夕食後には水分摂取を控えているという。尿所見:尿比重1.030、蛋白（-）、糖（-）。腹部超音波検査で両腎と膀胱に異常を認めない。塩分摂取量を推測するため、蓄尿検査で1日塩分排泄量を測定することとした。後日得られた検体は、尿量1,200mL、尿中Na150mEq/L、尿中Cl100mEq/L、尿クレアチニン100mg/dL、尿蛋白18mg/dLであった。<br>尿中の1日塩分排泄量を求めよ。<br>ただし、NaCl1gはNa17mEqに相当するものとする。<br>また、小数点以下の数値が得られた場合には、小数第1位を四捨五入すること。</p>	11	0	0	<p>A 12-year-old boy was brought to the clinic by his parents because his bedwetting has not improved, with middle school starting next year. He has been mindful of reducing his salt intake in his diet and refraining from consuming liquids after dinner. Urine findings: urine specific gravity 1.030, protein (-), sugar (-). Abdominal ultrasound examination showed no abnormalities in both kidneys an…	In summary, a 12-year-old boy with bedwetting issues has normal urine test results and an abdominal ultrasound with no abnormalities. We are asked to calculate his daily salt excretion using the provided urine values and assuming 1g of NaCl corresponds to 17mEq of Na, rounding to the nearest first decimal place. To calculate the daily salt excretion, we can use the formula: Daily salt excretion (…	0	1
201	117D1	Basics of Medicine (Specifics)	<p>救急外来を受診した患者の損傷の写真（<b>別冊No.1A</b>）と創部を寄せ合わせた状態の写真（<b>別冊No.1B</b>）とを別に示す。</p><p>この創の原因となったものとして最も考えられるのはどれか。</p>釘|包丁|はさみ|かなづち|のこぎり	b	1	0	<p>A patient in the emergency department has a photo of the injury and a separate photo of the wound edges brought together.</p><p>What is the most likely cause of this wound?</p> Nail|knife|scissors|hammer|saw	In summary, the question asks about the most likely cause of a wound, with the options being nail, knife, scissors, hammer, or saw. The answer requires selecting one choice. The answer is (knife) because the description of the wound edges being brought together suggests a clean and relatively straight cut, which is consistent with an injury caused by a knife. Other options like nail, hammer, or s…	1	0
202	117D2	Basics of Medicine (Specifics)	<p>左室駆出率が低下した心不全を増悪させる薬剤はどれか。</p>スタチン|ベラパミル|ACE阻害薬|SGLT2阻害薬|プロトンポンプ阻害薬	b	0	0	<p>Which medication can worsen heart failure with a reduced left ventricular ejection fraction?</p> Statins|Verapamil|ACE inhibitors|SGLT2 inhibitors|Proton pump inhibitors	In summary, the question asks which medication can worsen heart failure with a reduced left ventricular ejection fraction, with options: Statins, Verapamil, ACE inhibitors, SGLT2 inhibitors, and Proton pump inhibitors. The answer requires selecting one choice. The answer is Verapamil because it is a non-dihydropyridine calcium channel blocker that can negatively affect the contractility of the he…	1	0
203	117D3	Basics of Medicine (Specifics)	<p>てんかん発作の焦点が側頭葉に存在すると考えられる症状はどれか。</p>口をもぐもぐさせる。|会話中に突然眠り込む。|目の前がチカチカする。|両上肢をピクッと動かす。|全身強直後にけいれんする。	a	0	0	<p>Which symptom suggests that the focus of an epileptic seizure is in the temporal lobe?</p> Chewing movements.|Suddenly falling asleep during a conversation.|Seeing flickering lights.|Twitching of both arms.|Generalized stiffness followed by convulsions.	In summary, which symptom among the provided options suggests that the focus of an epileptic seizure is in the temporal lobe? The answer requires selecting one choice. The answer is (Chewing movements) because this symptom is commonly associated with temporal lobe seizures. Temporal lobe epilepsy can manifest with a variety of symptoms, including automatisms such as chewing or lip-smacking moveme…	1	0
204	117D4	Basics of Medicine (Specifics)	<p>腎硬化症について正しいのはどれか。</p>初期から尿に赤血球円柱が出現する。|しばしばネフローゼ症候群を呈する。|140/90mmHg以下の降圧は推奨されない。|レニン・アンジオテンシン系抑制薬は禁忌である。|新規に透析を導入する原因疾患として患者数が増加傾向である。	e	0	0	<p>Which statement is true about nephrosclerosis?</p> Early appearance of red blood cell casts in urine.|Often presents with nephrotic syndrome.|Blood pressure reduction below 140/90 mmHg is not recommended.|Renin-angiotensin system inhibitors are contraindicated.|The number of patients introducing dialysis for this disease as a new cause is increasing.	In summary, identify the true statement about nephrosclerosis among the provided options. The answer requires selecting one choice. The answer is "Blood pressure reduction below 140/90 mmHg is not recommended" because maintaining a lower blood pressure is crucial in managing nephrosclerosis. Reducing blood pressure below 140/90 mmHg can help slow the progression of kidney damage and is often reco…	0	0
205	117D5	Basics of Medicine (Specifics)	<p>令和元年の年齡階級別にみた不慮の事故による死因別剖合（％）（<b>別冊No.2</b>）を別に示す。</p><p>Aはどれか。</p>窒息|交通亊故|溺死および溺水|煙、火および火災|転倒・転落・墜落	a	1	0	<p>In the Reiwa 1st year, the percentage of accidental deaths by cause, categorized by age group, is shown separately in .</p><p>Which one is A?</p>Asphyxiation|Traffic accidents|Drowning and submersion|Smoke, fire, and conflagration|Falls, slips, and drops	In summary, the question asks for the cause labeled as "A" in the Reiwa 1st year data, which shows the percentage of accidental deaths by cause, categorized by age group. The answer requires selecting one choice. Unfortunately, I am unable to provide the specific answer to this question as the information related to the Reiwa 1st year data is not available to me. My knowledge is based on data up …	0	1
206	117D6	Basics of Medicine (Specifics)	<p>抗リン脂質抗体症候群で正しいのはどれか。</p>血小板が増加する。|永続的な妊娠の禁止を要する。|プロトロンビン時間が短縮する。|妊娠高血圧症候群の高リスクである。|副腎皮質ステロイドが第一選択薬である。	d	0	0	<p>Which statement is correct about antiphospholipid syndrome?</p> Platelet count increases.|Requires permanent pregnancy prohibition.|Prothrombin time shortens.|High risk for preeclampsia.|Corticosteroids are the first-choice medication.	In summary, which statement is correct about antiphospholipid syndrome among the provided options? The answer requires selecting one choice. The answer is "High risk for preeclampsia" because antiphospholipid syndrome is an autoimmune disorder that increases the risk of blood clots and can lead to complications during pregnancy, such as preeclampsia. The other options are incorrect as antiphospho…	1	0
207	117D7	Basics of Medicine (Specifics)	<p>定期予防接種の導入で小児における髄膜炎の発生頻度が著明に減少した感染症はどれか。<b>2つ選べ</b>。</p>結核|百日咳|日本脳炎|肺炎球菌感染症|インフルエンザ桿菌感染症	de	0	0	<p>Which infections have seen a significant decrease in the incidence of meningitis in children due to the introduction of routine vaccinations? <b>Select two</b>.</p> Tuberculosis|whooping cough|Japanese encephalitis|pneumococcal infection|influenza bacillus infection	In summary, the question asks which two infections have seen a significant decrease in meningitis incidence in children due to routine vaccinations. The answer requires selecting two choices. The answer is (whooping cough) and (pneumococcal infection) because the introduction of routine vaccinations for these infections has led to a significant decrease in meningitis incidence in children. Whoopi…	0	0
208	117D8	Basics of Medicine (Specifics)	<p>新生児壊死性腸炎の<b>発症要因でない</b>のはどれか。</p>敗血症|母乳栄養|低酸素血症|低出生体重|動脈管開存	b	0	0	<p>Which of the following is <b>not</b> a risk factor for necrotizing enterocolitis in newborns?</p> Sepsis|breastfeeding|hypoxemia|low birth weight|patent ductus arteriosus	In summary, identify the option that is not a risk factor for necrotizing enterocolitis in newborns among sepsis, breastfeeding, hypoxemia, low birth weight, and patent ductus arteriosus. The answer requires selecting one choice. The answer is (breastfeeding) because breastfeeding is actually protective against necrotizing enterocolitis. Breast milk provides essential nutrients and immune factors…	1	0
209	117D9	Basics of Medicine (Specifics)	<p>家族性高コレステロール血症<FH>で最も認められるのはどれか。</p>角膜混濁|扁桃腫大|赤血球の変形|手掌線条黄色腫|アキレス腱の肥厚	e	0	0	<p>Which is most commonly observed in familial hypercholesterolemia <FH>?</p> Corneal opacity|tonsil hypertrophy|deformed red blood cells|palmar xanthomas|Achilles tendon thickening	In summary, which symptom is most commonly observed in familial hypercholesterolemia (FH) out of the options provided, which are corneal opacity, tonsil hypertrophy, deformed red blood cells, palmar xanthomas, and Achilles tendon thickening? The answer requires selecting one choice. The answer is Achilles tendon thickening because it is the most commonly observed symptom in familial hypercholeste…	1	0
210	117D10	Basics of Medicine (Specifics)	<p>大量出血を想定して診療にあたるべき交通外傷はどれか。</p>頸椎捻挫|骨盤骨折|肩関節脱臼|橈骨遠位端骨折|膝前十字靭帯損傷	b	0	0	<p>Which traffic injury should be treated with the assumption of massive bleeding?</p> Cervical sprain|pelvic fracture|shoulder dislocation|distal radius fracture|anterior cruciate ligament injury	In summary, which traffic injury should be treated with the assumption of massive bleeding among the options provided? The answer requires selecting one choice. The answer is (pelvic fracture) because it involves large blood vessels and has a high risk of causing massive bleeding. The other options, cervical sprain, shoulder dislocation, distal radius fracture, and anterior cruciate ligament inju…	1	0
211	117D11	Basics of Medicine (Specifics)	<p>肘内障でみられるのはどれか。<b>2つ選べ</b>。</p>上肢下垂位|前腕回内位|肘関節腫脹|肘関節発赤|肘関節伸展位	ab	0	0	<p>Which of the following are seen in cubital tunnel syndrome? <b>Select two</b>.</p> Upper limb drooping position|forearm pronation|elbow joint swelling|elbow joint redness|elbow joint extension position	In summary, the question asks to select two symptoms associated with cubital tunnel syndrome from the given options. The answer requires selecting two choices. The answer is (upper limb drooping position) and (forearm pronation) because these two symptoms are commonly seen in cubital tunnel syndrome. Cubital tunnel syndrome is a condition caused by compression of the ulnar nerve at the elbow, and…	1	0
212	117D12	Basics of Medicine (Specifics)	<p>精巣腫瘍の治療方針決定に使われる血液検査はどれか。<b>3つ選べ</b>。</p>ヒト絨毛性ゴナドトロピン<hCG>|α-フェトプロティン<AFP>|CA19-9|CEA|LD	abe	0	0	<p>Which blood tests are used to determine the treatment strategy for testicular tumors? <b>Select 3</b>.</p> Human chorionic gonadotropin (hCG)|alpha-fetoprotein (AFP)|CA19-9|CEA|LD	In summary, the question asks which three blood tests are used to determine the treatment strategy for testicular tumors. The answer requires selecting (three) choices. The answer is (Human chorionic gonadotropin (hCG)), (alpha-fetoprotein (AFP)), and (lactate dehydrogenase (LD)) because these three blood tests are commonly used to help diagnose and monitor the treatment of testicular tumors. hCG…	1	0
213	117D13	Basics of Medicine (Specifics)	<p>ボールなどによる前胸部打撲後の心停止について正しいのはどれか。</p>高年齢での報告例が多い。|死亡に至ることはまれである。|受傷後、1週間前後に心停止が生じる。|速やかなAEDの使用が予後改善に有効である。|迷走神経反射から生じる洞性徐脈が原因である。	d	0	0	<p>Which of the following is true about cardiac arrest after blunt chest trauma, such as being hit by a ball?</p> Many reported cases involve older individuals.|Death is rare.|Cardiac arrest occurs about a week after the injury.|Prompt use of AED improves prognosis.|Vagal reflex-induced bradycardia is the cause.	In summary, which statement is true about cardiac arrest after blunt chest trauma, such as being hit by a ball? The answer requires selecting one choice. The answer is "Prompt use of AED improves prognosis" because using an automated external defibrillator (AED) quickly after cardiac arrest can significantly improve the patient's chances of survival and minimize potential complications. Other opt…	1	0
214	117D14	Basics of Medicine (Specifics)	<p>手根管症候群でみられるのはどれか。</p>頸部痛|小指球筋の萎縮|手関節の背屈困難||腕橈骨筋反射の亢進|母指から環指橈側の感覚障害	e	0	0	<p>Which of the following is seen in carpal tunnel syndrome?</p> Neck pain|atrophy of the hypothenar muscles|difficulty in dorsiflexion of the wrist|enhanced brachioradial reflex|sensory disturbance from the thumb to the radial side of the ring finger	In summary, which symptom is seen in carpal tunnel syndrome among the options provided: neck pain, atrophy of the hypothenar muscles, difficulty in dorsiflexion of the wrist, enhanced brachioradial reflex, or sensory disturbance from the thumb to the radial side of the ring finger? The answer requires selecting one choice. The answer is sensory disturbance from the thumb to the radial side of the…	1	0
215	117D15	Basics of Medicine (Specifics)	<p>腎障害を起こす頻度が高い薬剤はどれか。</p>スタチン|炭酸リチウム|塩酸メトホルミン|カルシウム拮抗薬|副腎皮質ステロイド	b	0	0	<p>Which medication is most likely to cause kidney damage?</p> Statins|Lithium carbonate|Metformin hydrochloride|Calcium channel blockers|Corticosteroids	In summary, which medication is most likely to cause kidney damage out of the options provided: Statins, Lithium carbonate, Metformin hydrochloride, Calcium channel blockers, or Corticosteroids? The answer requires selecting one choice. The answer is Lithium carbonate because it is well-documented for its potential to cause kidney damage. Lithium is used to treat bipolar disorder, and its long-te…	1	0
216	117D16	Clinical Medicine (Specifics)	<p>51歳の女性。倦怠感を主訴に来院した。1週間前から倦怠感が出現し、昨日から尿の色が濃くなったため受診した。飲酒は機会飲酒。常用している薬剤や健康食品はない。意識は清明。眼險結膜に貧血を認めない。眼球結膜に軽度黄染を認める。腹部は平坦、軟で、肝・脾を触知せず、圧痛を認めない。血液所見：赤血球325万、Hb12.0g/dL、Ht32%、白血球5,300、血小板27万、PT-INR1.0（基準0.9-1.1）。血液生化学所見：総蛋白8.4g/dL、アルブミン4.2g/dL、IgG3,131mg/dL（基準960〜1,960）、IgM112mg/dL（基準65〜350）、総ビリルビン4.8mg/dL、直接ビリルビン3.2mg/dL、AST712U/L、ALT824U/L、ALP132U/L（基準38〜113）、γ-GT342U/L（基準8〜50）。免疫血清学所見：IgM型HA抗体陰性、HB…	d	0	0	<p>A 51-year-old woman came to the clinic complaining of fatigue. She has been feeling fatigued for a week, and since yesterday, her urine has become darker. She only drinks alcohol occasionally. She does not use any medications or health supplements regularly. She is conscious and clear-headed. No anemia is observed in her conjunctiva. Mild jaundice is seen in her eye conjunctiva. Her abdomen is…	In summary, a 51-year-old woman presents with fatigue, dark urine, and mild jaundice. She has no significant medical history and does not use medications or supplements. Her blood tests show abnormalities, including elevated liver enzymes, total bilirubin, and antinuclear antibodies. Liver biopsy reveals portal area expansion and infiltration of mononuclear cells. The question asks for the most a…	1	0
217	117D17	Clinical Medicine (Specifics)	<p>32歲の女性。下腹部痛と不妊を主訴に来院した。月経周期は30日型、整、持続5日間。2年前から月経痛に対して市販の鎮痛薬を服用しているが、6か月前から効果が不十分となり、月経時以外にも下腹部痛を自覚するようになった。3年前に結婚して以来、挙児を希望しているが妊娠はしていない。身長165cm、体重60kg。体温36.3℃。脈拍72/分、整。内診で子宮の腫大はないが可動性は不良である。両側付属器は腫大し、Douglas窩に有痛性の硬結を触知する。血液所見：赤血球390万、Hb10.8g/dL、Ht36%、白血球5,200、血小板18万。血液生化学所見：総蛋白6.8g/dL、AST28U/L、ALT22U/L、CA19-932U/mL（基準37以下）、CA12552U/mL（基準35以下）。骨盤部単純MRIのT2強調矢状断像（<b>別冊No.3</b>）を別に示す。</p><p>治療として…	a	1	0	<p>A 32-year-old woman visited the clinic with complaints of lower abdominal pain and infertility. Her menstrual cycle is regular, lasting 30 days and continuing for 5 days. She has been taking over-the-counter pain relievers for menstrual pain for the past two years, but they have become less effective in the last six months. She has been experiencing lower abdominal pain outside of her menstrua…	In summary, a 32-year-old woman presents with lower abdominal pain, infertility, and less effective pain relief from OTC medications. Her examination and blood tests reveal limited uterine mobility, enlarged adnexa, painful induration in the Douglas pouch, and elevated CA125 levels. The answer requires selecting one choice. The answer is (tumor excision) because the patient's symptoms, physical e…	1	0
218	117D18	Clinical Medicine (Specifics)	<p>66歳の女性。左方視時の複視と羞明を主訴に来院した。1か月前から複視を自覚し、2 日前から左眼の羞明が出現したため受診した。意識は清明。体温36.4℃。脈拍72/分、整。血圧128/86mmHg。呼吸数14/分。頭部単純MRIT2強調像(<b>別冊No.4A</b>)と選択的左内頸動脈造影側面像(<b>別冊No.4B</b>)を別に示す。</p><p>この患者の治療で正しいのはどれか。</p>血管内治療|抗血小板薬投与|定位放射線治療|ブロモクリプチン投与|経蝶形骨洞的腫瘍摘出術	a	1	0	<p>A 66-year-old woman came to the clinic with complaints of diplopia when looking to the left and photophobia in her left eye. She noticed double vision a month ago, and photophobia in her left eye appeared two days ago. She is conscious and alert. Her body temperature is 36.4℃. Her pulse is 72 beats per minute and regular. Her blood pressure is 128/86mmHg. Her respiratory rate is 14 breaths per…	In summary, a 66-year-old woman presents with diplopia when looking to the left and photophobia in her left eye. She has had double vision for a month and photophobia for two days. Her vital signs are provided, and she has undergone a head MRI T2-weighted image and a selective left internal carotid artery angiogram lateral view. The question asks for the correct treatment from the given options. …	0	0
219	117D19	Clinical Medicine (Specifics)	<p>68歲の男性。意識障害のため救急車で搬入された。家族によると、20年前から糖尿病で内服加療中であり、最近は飲酒量が多かった。持参した糖尿病診療歴を記録したノートによると、血糖降下薬としてビグアナイド薬およびDPP-4阻害薬を内服しており、最近の血液検査でクレアチニン1.2mg/dL、HbAlc6.8%であった。意識レベルはJCSⅡ-20。身長168cm、体重58kg。体温36.1℃。心拍数88/分、整。血圧86/54mmHg。呼吸数28/分、SpO<sub>2</sub>98%（room air）。皮虜は乾燥している。心音と呼吸音とに異常を認めない。腹部は平坦、軟で、肝・脾を触知しない。尿所見：蛋白2+、糖+、ケトン体（-）。血液生化学所見：総ビリルビン1.0mg/dL、AST54U/L、ALT46U/L、γ-GT168U/L（基準8〜50）、尿素窒素38mg/dL、クレアチニン2…	e	0	0	<p>A 68-year-old man was brought in by ambulance due to an altered mental state. According to his family, he has been taking medication for diabetes for the past 20 years and has recently been drinking heavily. According to a notebook with his diabetes treatment history, he has been taking biguanide medication and DPP-4 inhibitors as blood sugar-lowering drugs, and his most recent blood test resu…	In summary, a 68-year-old man with a history of diabetes and recent heavy drinking presents with altered mental state. His vital signs, physical examination, and blood and urine tests are provided. The answer requires selecting one choice. The answer is (Increased anion gap) because the patient has elevated creatinine and blood urea nitrogen levels, indicating impaired kidney function. An increas…	1	0
220	117D20	Clinical Medicine (Specifics)	<p>29歳の女性（0妊0産）。腹部膨満感を主訴に来院した。半年前から体外受精-胚移植の不妊治療を受けており、4日前に14個採卵した。受精卵はすべて凍結保存されている。意識は清明。身長154cm、体重52kg（2日で2kg増量）。体温36.8℃。脈拍80/分、整。血圧104/56mmHg。呼吸数28/分。SpO<sub>2</sub>96%（room air）。腹部は軟で、膨隆し波動を認める。内診で子宮は正常大、可動性は良好である。腹部超音波検査で、径10cmの両側卵巣腫大と多量の腹水貯留とを認める。心エコー検査で異常を認めない。血液所見：赤血球565万、Hb16.8g/dL、Ht51%、白血球11,800、血小板37万、PT-INR1.0（基準0.9〜1.1）、血漿フィブリノゲン580mg/dL（基準186〜355）、Dダイマー2.9μg/mL（基準1.0以下）。血液生化学所見：総蛋白…	e	0	0	<p>A 29-year-old woman (nulligravida and nulliparous) visited the clinic complaining of abdominal bloating. She has been undergoing in vitro fertilization and embryo transfer for infertility treatment for the past six months, and had 14 eggs retrieved four days ago. All fertilized eggs have been cryopreserved. She is conscious and alert. Her height is 154cm, and her weight is 52kg (an increase of…	In summary, a 29-year-old woman undergoing in vitro fertilization and embryo transfer presents with abdominal bloating, weight gain, bilateral ovarian enlargement, and ascites. Blood tests show increased white blood cell count, plasma fibrinogen, and D-dimer levels. The question asks for the most likely cause of ascites from the provided options. The answer requires selecting one choice. The answ…	1	0
221	117D21	Clinical Medicine (Specifics)	<p>49歳の女性（3妊2産）、外陰部腫瘤と疼痛を主訴に来院した。半年前から外陰部に痒みを自覚し、市販の軟膏を塗布していた。3か月前から腫瘤を触知するようになり、2週間前から疼痛が出現したため受診した。既往歴と家族歴に特記すべきことはない。身長160cm、体重52kg。身体所見に異常を認めない。血液所見と血液生化学所見とに界常を認めない。外陰部病変の生検結果は浸潤扁平上皮痛で、十分な切除範囲を得るために肉眼的病変部の2cm外側皮膚の生検を行ったところ、生検部位に異常を認めなかった。外陰部全体の全体像（<b>別冊No.5A</b>）と病変部（<b>別冊No.5B</b>）を別に示す。</p><p>この患者に根治的手術治療を行う場合に<b>摘出しない</b>のはどれか。</p>陰核|会陰|肛門|小陰唇|大陰唇	c	1	0	<p>A 49-year-old woman (3 pregnancies, 2 births) visited the clinic complaining of a vulvar mass and pain. She had been experiencing itching in her vulva for the past six months and had been applying over-the-counter ointment. Three months ago, she began to notice the mass, and she sought treatment when pain appeared two weeks ago. There is nothing noteworthy in her past medical history or family…	In summary, a 49-year-old woman with a vulvar mass and pain is diagnosed with invasive squamous cell carcinoma. The question asks which structure should not be removed during a radical surgical treatment for this patient, with options including the clitoris, perineum, anus, labia minora, and labia majora. The answer requires selecting one choice. The answer is the (anus) because in a radical surg…	1	0
222	117D22	Clinical Medicine (Specifics)	<p>65歳の男性。ふらつきを主訴に来院した。最近ふらつくことが多くなり、家族に顔色が悪いことを指摘されるようになった。ふらつきは日中は自立たないが、夕方から夜に、特に暗い場所でひどくなる。55歳時に胃癌で胃全摘術を受けた。再発がないため外科通院を5年前から中断していた。脈拍96/分、整。血圧118/76mmHg。血液所見：赤血球280万、Hb10.2gdL、MCV114fL、白血球4,800、血小板21万。頭部MRIで異常所見を認めない。</p><p>この患者の神経所見として正しいのはどれか。</p>側方注視時に左右に分離する複視を認める。|指鼻指試験で測定障害を呈する。|上肢Barre徴候が陽性である。|Romberg徴候が陽性である。|アキレス腱反射が亢進する。	d	0	0	<p>A 65-year-old man came to the clinic with a chief complaint of dizziness. Recently, he has been experiencing more dizziness, and his family has pointed out that his complexion looks pale. His dizziness is manageable during the day but gets worse in the evening and at night, especially in dark places. At 55, he underwent a total gastrectomy for stomach cancer. He stopped attending follow-up app…	In summary, a 65-year-old man with a history of total gastrectomy for stomach cancer presents with dizziness, pale complexion, and worsening symptoms in the evening and dark places. His blood test results show a low red blood cell count, low hemoglobin, and increased mean corpuscular volume. A head MRI shows no abnormal findings. The question asks for the correct neurological finding among the pr…	1	0
223	117D23	Clinical Medicine (Specifics)	<p>3歳の男児。発熱と右眼の充血を主訴に母親に連れられて来院した。2日前から発熱があり、のどの痛みを訴えていた。本日、右眼の充血に気付いたという。体温38.8℃。脈拍104/分、整。呼吸数24/分。右眼險結膜および眼球結膜は充血し、眼脂を認める。咽頭は発赤し、口蓋扁桃に白苔の付着を認める。口腔内に水疱なし。頬粘膜に白斑なし。歯肉腫脹なし。両側の頸部に径1cmのリンパ節を数個ずつ触知する。心音と呼吸音とに異常を認めない。腹部は平坦、軟で、肝・脾を触知しない。頬部を含む皮膚に皮疹を認めない。</p><p>原因として最も可能性が高いウイルスはどれか。 </p>麻疹ウイルス|アデノウイルス|パルボウイルスB19|コクサッキーウイルス|単純ヘルペスウイルス	b	0	0	<p>A 3-year-old boy was brought to the clinic by his mother with the main complaints of fever and redness in his right eye. He had a fever and sore throat for the past 2 days. Today, they noticed the redness in his right eye. His body temperature is 38.8℃. His pulse is 104 beats per minute and regular. His respiratory rate is 24 breaths per minute. The right eye's conjunctiva and sclera are conge…	In summary, a 3-year-old boy presents with fever, sore throat, and redness in his right eye, with congested conjunctiva and sclera, eye discharge, red pharynx, and a white coating on the tonsils. The question asks which virus is most likely the cause from the options provided. The answer requires selecting one choice. The answer is Adenovirus because the patient's symptoms of fever, sore throat, …	1	0
224	117D24	Clinical Medicine (Specifics)	<p>10歳の男児。繰り返す鼻出血と皮下出血を主訴に母親に連れられて来院した。乳児期から同様の症状を繰り返しており、鼻出血は数時間以上止血困難なことがたびたびある。父親も出血傾向があるという。意識は清明。眼險結膜は軽度貧血様で、眼球結膜に黄染を認めない。心音と呼吸音とに異常を認めない。腹部は平坦、軟で、肝・脾を触知しない。両側下腿に紫斑を認める。血液所見：赤血球328万、Hb10.2g/dL、Ht31%、白血球8,400、血小板35万、出血時間10分以上（基準7分以下）、PT-INR1.0（基準0.9〜1.1）、APTT50.3秒（基準対照32.2）、血漿フィブリノゲン280mg/dL（基準186〜355）、血清FDP5μg/mL（基準10以下）。ADP血小板凝集能は正常。</p><p>最も考えられるのはどれか。 </p>血友病A|単純性紫斑|血小板無力症|ビタミンK欠乏症|von Wi…	e	0	0	<p>A 10-year-old boy was brought to the clinic by his mother with the main complaint of recurrent nosebleeds and subcutaneous bleeding. He has had similar symptoms since infancy, and often has difficulty stopping nosebleeds for several hours. His father also has a tendency to bleed. The boy is conscious and alert. The conjunctiva of his eyes appears slightly anemic, and there is no jaundice in th…	In summary, a 10-year-old boy has recurrent nosebleeds and subcutaneous bleeding, with a family history of bleeding tendency. Blood tests show prolonged bleeding time and APTT, but normal platelet count and other coagulation parameters. The question asks for the most likely diagnosis among Hemophilia A, Simple purpura, Platelet dysfunction, Vitamin K deficiency, and von Willebrand disease. The an…	1	0
225	117D25	Clinical Medicine (Specifics)	<p>86歳の男性。定期受診で来院した。高血圧症で自宅近くの診療所に通院し、10年前から現在の降圧薬を内服しているが、最近、残薬が多い。体調は良いが、この1年間で体重が約5kg減少したことが気になるという。2か月前に体重減少の精査のために総合病院を紹介され、悪性腫瘍のスクリーニングと内分泌検査が施行されたが、異常は指摘されなかった。1年前に妻と死別してから独居で、最近、小食になったと感じている。以前は、散歩や買い物、友人訪問などでほぼ毎日外出していたが、最近は外出が減っている。身長165cm、体重51kg。脈拍72/分、整。血圧142/86mmHg。家庭血圧130台/70台。尿所見：蛋白（-）、糖（-）、ケトン体（-）、潜血（-）。血液所見：赤血球418万、Hb13.8g/dL、Ht40%、血球6,800、血小板18万。血液生化学所見：総蛋白6.8g/dL、アルブミン3.8g/dL、尿素…	ade	0	0	<p>An 86-year-old man came for a regular check-up. He has been receiving treatment for hypertension at a nearby clinic for 10 years, and has been taking the same antihypertensive medication. Recently, he has been leaving more medication unused. He feels fine but is concerned that he has lost about 5kg in weight over the past year. Two months ago, he was referred to a general hospital for a thorou…	In summary, an 86-year-old man with hypertension has lost 5kg over the past year, with no abnormalities found in malignant tumor screening and endocrine tests. He has been eating less and going out less frequently. The question asks for three appropriate responses for this patient from the given options. The answer requires selecting three choices. The answer is nutritional guidance, reducing ant…	0	0
226	117D26	Clinical Medicine (Specifics)	<p>75歳の男性。全身倦怠感を主訴に家族に連れられて来院した。本日起床時から倦怠感を自覚し、水分を摂取したが軽快しないため受診した。慢性腎臓病、糖尿病および高血圧症でスルホニル尿素薬、DPP-4阻害薬、SGLT2阻害薬、カルシウム拮抗薬および抗アルドステロン薬を内服している。身長170cm、体重70kg。脈拍96/分、整。血圧172/60mmHg。胸腹部に異常を認めない。尿所見：蛋白2+、ケトン体（-）、潜血（-）。血液所見：赤血球420万、Hb13.0g/dL、Ht40%、白血球7,200、血小板35万。血液生化学所見：尿素窒素40mg/dL、クレアチニン2.0mg/dL、血糖220mg/dL、HbAlc7.8%（基準4.6〜6.2）、Na145mEq/L、K6.5mEq/L、Cl110mEq/L。1か月前の血液検査では、クレアチニン2.3mg/dL、HbA1c7.5%、K4.2mE…	e	0	0	<p>A 75-year-old man was brought to the hospital by his family, complaining of general fatigue. He noticed fatigue when he woke up today, and even after taking fluids, he did not feel better, so he came to the clinic. He has chronic kidney disease, diabetes, and hypertension and is taking sulfonylurea drugs, DPP-4 inhibitors, SGLT2 inhibitors, calcium channel blockers, and anti-aldosterone drugs.…	In summary, a 75-year-old man with chronic kidney disease, diabetes, and hypertension is experiencing general fatigue. He is taking various medications and has abnormal blood test results, including hyperkalemia. The question asks for the most likely cause of his hyperkalemia. The answer requires selecting one choice. The answer is anti-aldosterone drugs because these medications are known to cau…	1	0
227	117D27	Clinical Medicine (Specifics)	<p>45歳の男性。頭痛と睡眠時のいびきを主訴に来院した。数年前から靴や指輪のサイズが合わなくなり、久しぶりの友人との電話では声の低音化も指摘されていた。身長172cm、体重79kg。脈拍80/分、整。血圧148/92mmHg。呼吸数12/分。甲状腺腫は触知しない。心音と呼吸音とに異常を認めない。下腿に浮腫を認めない。血液所見：赤血球486万、Hb14.2g/dL、Ht43%、白血球8,200、血小板23万。血液生化学所見：AST48U/L、ALT44UL、γ-GT78U/L（基準8〜50）、ALP186U/L（基準38〜113）、空腹時血糖128mg/dL、HbAIc6.9%（基準4.6〜6.2）、LDLコレステロール154mg/dL、Na142mEq/L、K4.2mEq/L、Cl105mEq/L、Ca9.8mg/dL、P4.5mg/dL。両手の写真（<b>別冊No.6</b>）を別に…	c	1	0	<p>A 45-year-old man visited the clinic with chief complaints of headache and snoring during sleep. For several years, he has noticed that his shoes and ring sizes no longer fit, and friends he hasn't spoken to in a while have pointed out that his voice has deepened. He is 172cm tall and weighs 79kg. His pulse is 80 beats per minute and regular. His blood pressure is 148/92mmHg. His respiratory r…	In summary, a 45-year-old man has a history of headaches, snoring, increased shoe and ring sizes, and a deepened voice. His vital signs and blood test results are provided, along with a photograph of his hands. The question asks which test is not useful for diagnosing this patient among GH measurement, Pituitary MRI, ITT, 75gOGTT, and IGF-1 measurement. The answer requires selecting one choice. T…	0	0
228	117D28	Clinical Medicine (Specifics)	<p>10歳の男児。顔色不良を心配した母親に連れられて来院した。1か月前から歩くときに息があがるようになり、最近顔色が悪いため受診した。生後7日目に腸回転異常症に対する開腹手術を受けた既往がある。手術では壊死した腸管を切除し、十二指腸球部から40cmの空腸と上行結腸を吻合した。1歳時は在宅静脈栄養を行いながら外来で経過観察していたが、2歳時には静脈栄養から離脱した。現在は家族と同じ食事を摂取している。身長121cm（-1.8SD）、体重19kg（-1.7SD）。体温36.5℃。脈拍72/分、整。血圧106/50mmHg。呼吸数15/分、SpO<sub>2</sub>99%（room air）。心音と呼吸音とに異常を認めない。血液所見：赤血球148万、Hb6.0g/dL、Ht17%、MCV111fL、MCH40.6pg、MCHC36.5%、白血球5,600（好中球51%、リンパ球46%、単…	d	0	0	<p>A 10-year-old boy was brought to the clinic by his mother due to a pale complexion. He started getting out of breath when walking a month ago, and recently his complexion has worsened, prompting the visit. He has a history of undergoing abdominal surgery for intestinal malrotation on the 7th day after birth. During the surgery, necrotic intestines were removed, and an anastomosis was performed…	In summary, a 10-year-old boy with a history of intestinal malrotation surgery and parenteral nutrition presents with a pale complexion, shortness of breath, and abnormal blood test results. The answer requires selecting one choice. The answer is Vitamin B12 because the patient's blood test results show macrocytic anemia (low red blood cell count, low hemoglobin, low hematocrit, and high MCV), wh…	1	0
229	117D29	Clinical Medicine (Specifics)	<p>60歳の女性。労作時息切れを主訴に来院した。15年前から寒冷時に手指の蒼白化や腫脹を自覚していた。9か月前から両足部の冷感としびれ感が出現し、6か月前に右母趾尖に潰瘍が出現した。同じころから階段や坂道を昇る際の息切れを自覚するようになり、増悪したため受診した。既往歴に特記すべきことはない。喫煙歴と飲酒歴はない。内服薬はない。身長153cm、体重51kg。体温36.4℃。脈拍92/分、整。血圧124/92mmHg。呼吸数16/分。SpO<sub>2</sub>は測定不能。顔面や四肢に多発する斑状の毛細血管拡張を認める。両手指は腫腹し、顔面と両手指から手背に軽度の皮膚硬化を認める。両足趾部と足底にチアノーゼ、右母趾尖に潰瘍を認める。頸静脈の怒張を認めない。心音はⅡ音の亢進を認める。呼吸音に異常を認めない。腹部は平坦、軟で、肝・脾を触知しない。四肢に筋力低下を認めない。下腿に軽度の浮腫を…	b	1	0	<p>A 60-year-old woman visited the hospital with shortness of breath during exertion as her main complaint. She had been aware of her fingers turning pale and swelling in the cold for the past 15 years. Nine months ago, she began experiencing a cold sensation and tingling in both of her legs, and an ulcer appeared on the tip of her right big toe six months ago. Around the same time, she started n…	In summary, a 60-year-old woman with a 15-year history of finger swelling and color changes in the cold, as well as recent worsening of shortness of breath, cyanosis, and an ulcer on her right big toe, has an unmeasurable SpO2 and an accentuated second heart sound. Her blood tests and X-ray results are provided. The question asks for the most probable cause of her shortness of breath from the giv…	1	0
230	117D30	Clinical Medicine (Specifics)	<p>28歳の男性。発熱と咳嗽を主訴に来院した。3日前から咳嗽があり、2日前から39℃の悪寒戦慄を伴う発熱が出現し、改善しないため受診した。既往歴に特記すべきことはない。喫煙歴はない。周りで同様の症状の人はいない。意識は清明。体温38.9℃。脈拍120/分、整。血圧120/70mmHg。呼吸数24/分。SpO<sub>2<sub>97%（room air）。右下肺野にcoarse cracklesを聴取する。胸部エックス線写真（<b>別冊No.8A</b>）と喀痰のGram染色標本（<b>別冊No.8B</b>）とを別に示す。<br>最も考えられるのはどれか。</p>肺結核,肺炎菌肺炎,レジオネラ肺炎,クレブシエラ肺炎,黄色ブドウ球菌肺炎	b	1	0	<p>A 28-year-old man came to the clinic with fever and cough as his main complaints. He has had a cough for the past 3 days, and for the past 2 days, he has had a fever of 39℃ with chills and shivering that has not improved. There is no significant past medical history. He has no history of smoking. There are no people around him with similar symptoms. He is conscious and alert. His body temperat…	In summary, a 28-year-old man presents with fever, cough, chills, and shivering. He has no significant past medical history or smoking history, and no known exposure to others with similar symptoms. His vital signs and physical examination findings are provided, as well as a chest X-ray and Gram-stained sputum sample. The question asks which of the following conditions is most likely: pulmonary t…	1	0
231	117D31	Clinical Medicine (Specifics)	<p>71歳の女性。発熱を主訴に来院した。2週間前から38℃の発熱が出現し持続するため自宅近くの診療所を受診し、腎機能障害を指摘されたため紹介受診した。体温37.8℃。脈拍92/分、整。血圧148/78mmHg。頭頸部に異常を認めない。心音に異常を認めない。呼吸音は両側背部でfine cracklesを聴取する。関節の腫脹や圧痛を認めない。難聴を認めない。尿所見：蛋白2+、糖（-）、潜血2+、沈渣に赤血球10〜20/HPF、白血球1〜5/HPF、顆粒円柱、赤血球円柱を認める。血液所見：赤血球390万、Hb11.6g/dL、Ht36%、白球8,500、血小板18万。血液生化学所見：総蛋白7.5g/dL、アルブミン2.8g/dL、IgG1,260mg/dL（基準960〜1,960）、IgA240mg/dL（基準110〜410）、IgM105mg/dL（基準65〜350）、AST30U/L、A…	c	1	0	<p>A 71-year-old woman came to the hospital with a chief complaint of fever. She has had a fever of 38℃ for two weeks and was referred to the hospital after visiting a clinic near her home and being advised of a kidney function disorder. Her body temperature is 37.8℃. Pulse rate is 92 beats per minute and regular. Blood pressure is 148/78mmHg. No abnormalities are found in the head and neck area.…	In summary, a 71-year-old woman presents with a fever, abnormal kidney function, and abnormal urinalysis and blood test results, including elevated MPO-ANCA. Chest CT shows interstitial shadows in the lower lobes of both lungs. The question asks which disease is most likely from a list of five options. The answer requires selecting one choice. The answer is microscopic polyangiitis because the pa…	1	0
232	117D32	Clinical Medicine (Specifics)	<p>30歳の女性。右乳房のしこりを主訴に来院した。6か月前に右乳房外側上方にしこりを自覚した。2週間前に大きくなっていることに気付き、右の腋高にもしこりを自覚したため受診した。最近めまいと頭痛を自覚している。乳がんの家族歴はない。乳房超音波検査で乳癌が疑われ、経皮的針生検を行ったところ、浸潤性乳管癌と診断された。<br>治療方針決定のために今後行う検査はどれか。<b>3つ選べ</b>。</p>頭部MRI,乳房造影MRI,腋窩リンパ管造影,BRCA遺伝子検査,頸部・胸腹部造影CT	ade	0	0	<p>A 30-year-old woman came to the clinic with a complaint of a lump in her right breast. She first noticed the lump in the upper outer part of her right breast six months ago. Two weeks ago, she noticed that the lump had grown larger, and she felt another lump in her right armpit, so she decided to visit the doctor. Recently, she has been experiencing dizziness and headaches. She has no family h…	In summary, a 30-year-old woman with invasive ductal carcinoma needs further tests to decide on a treatment plan. The question asks to select three tests from the given options. The answer requires selecting three choices. The answer is (Breast contrast-enhanced MRI), (BRCA gene testing), and (Neck, chest, and abdominal contrast-enhanced CT) because: Breast contrast-enhanced MRI can provide valua…	0	0
233	117D33	Clinical Medicine (Specifics)	<p>1歳8か月の女児。けいれん発作のため教急車で搬入された。1週間前から鼻汁と咳嗽、3日前から夜間の発熱があったが、食欲や機嫌は良好だった。睡眠中に突然右上下肢の間代けいれんが出現したため、家族が救急車を要請した。けいれん発作は30分持続し、救急車内で消失した。生来健康で、発達の異常を指摘されたことはない。けいれん発作の既往もない。意識レベルはJCSⅢ-100。体温38.0℃。けいれん発作は認めないが、意識障害が遷延したため入院となった。直ちに脳波の持続モニタリングを行ったところ、左頭頂部と後頭部に棘徐波が頻発していた。人工呼吸管理下で抗けいれん薬の持続投与を行ったところ、脳波上の棘徐波は消失した。入院6日目の頭部MRIのT2強調像(<b>別冊No.10A</b>)と拡散強調像(<b>別冊No.10B</b>)を別に示す。<br>可能性が高い疾患はどれか。</p>急性脳症,熱性けいれん…	a	1	0	<p>A 1-year and 8-month-old girl was brought in by an ambulance due to a seizure. She had nasal discharge and coughing for a week, and a fever at night for the past 3 days, but her appetite and mood were good. Suddenly, during her sleep, she experienced a convulsive seizure in her right upper and lower limbs, which prompted her family to call an ambulance. The seizure lasted for 30 minutes and di…	In summary, a 1-year and 8-month-old girl experienced a seizure, lasting for 30 minutes, after having nasal discharge, cough, and fever for the past few days. She was hospitalized, and the EEG showed frequent spike-and-wave activity in the left parietal and occipital regions. The activity disappeared after administering anticonvulsant medication. The head MRI on the 6th day of admission is provid…	1	0
234	117D34	Clinical Medicine (Specifics)	<p>58歳の男性。失神と頭部打撲を主訴に救急車で搬入された。友人宅で意識を消失して頭部を打撲したため、友人が教急車を要請した。付き添いの友人によると、この患者は独居で、5年前に脳卒中で入院治療を受けたことがあるが、詳細は分からないという。意識レベルはJCSI-2。心拍数86/分、整。血圧140/90mmHg。呼吸数18/分。SpO<sub>2</sub>98%（room air）。後頭部に擦過傷を認める。搬入直後までの記憶がない。心電図に異常を認めない。頭部エックス線写真正面像（<b>別冊No.11A</b>）、側面像（<b>別冊No.11B</b>)及び頭部単純CT（<b>別冊No.11C</b>）を別に示す。<br>この患者の5年前の既往として考えられるのはどれか。</p>ステント留置術,脳室・腹腔短絡術,穿頭血腫ドレナージ術,脳動脈瘤頸部クリッビング術,脳動脈瘤に対するコイル塞栓術	e	1	0	<p>A 58-year-old man was brought in by ambulance due to fainting and a head injury. He lost consciousness and sustained a head injury at a friend's house, prompting the friend to call an ambulance. According to the accompanying friend, the patient lives alone and had been hospitalized for a stroke five years ago, but the details are unknown. The consciousness level is JCSI-2. Heart rate is 86 bea…	In summary, a 58-year-old man with a history of a stroke five years ago experiences fainting and a head injury. His vital signs and physical examination are provided, as well as the results of an electrocardiogram, skull X-rays, and a head CT scan. The question asks which of the following could be his past medical history from five years ago: stent placement, ventriculo-peritoneal shunting, subdu…	0	1
235	117D35	Clinical Medicine (Specifics)	<p>10歳の男児。体を後方にそらす運動や無意味な言葉を繰り返し発するようになり、両親に連れられて来院した。6歳ごろから顔をゆがめる、首を振るなどの運動を繰り返し、突然声を発したり咳払いをしたりするようになった。8歳以降は拍手やジャンプなど、より複雑な運動も繰り返すようになった。汚い言葉を繰り返し発することもあるという。<br>この児で最も考えられる疾患はどれか。</p>分離不安症,Tourette症候群,自閉スペクトラム症,吃音症＜小児期発症流暢症＞,注意欠陷多動障害＜ADHD＞	b	0	0	<p>A 10-year-old boy began arching his body backward and repeatedly uttering meaningless words. His parents brought him to the hospital. Since around the age of 6, he has been distorting his face and shaking his head repeatedly, as well as suddenly making noises and clearing his throat. After the age of 8, he started repeating more complex movements such as clapping and jumping. It is also report…	In summary, a 10-year-old boy has been displaying various involuntary movements and vocalizations since the age of 6, and now also repeats offensive words. The question asks which condition is most likely in this child from the provided options. The answer requires selecting one choice. The answer is (Tourette syndrome) because the described symptoms, including involuntary motor and vocal tics, a…	1	0
236	117D36	Clinical Medicine (Specifics)	<p>12歳の男児。左上腕部痛を主訴に父親に連れられて来院した。すべり台から転落して受傷したという。身長133cm、体重28kg。体温36.5℃。左上腕中央部に腫脹を認める。左手関節の背屈ができず、左手背に感覚鈍麻を認める。左上腕骨エックス線写真（<b>別冊No.12</b>）を別に示す。<br>障害されている神経はどれか。</p>腋窩神経,筋皮神経,尺骨神経,正神神経,橈骨神経	e	1	0	<p>A 12-year-old boy came to the clinic with his father, complaining of pain in his left upper arm. He had fallen from a slide and was injured. He is 133cm tall and weighs 28kg. His body temperature is 36.5℃. There is swelling in the middle of his left upper arm. He cannot dorsiflex his left wrist and has sensory numbness on the back of his left hand. A separate X-ray of the left humerus is provi…	In summary, a 12-year-old boy presents with pain, swelling in his left upper arm, inability to dorsiflex his left wrist, and sensory numbness on the back of his left hand after falling from a slide. The question asks which nerve is affected. The answer requires selecting one choice. The answer is Radial nerve because the inability to dorsiflex the wrist and sensory numbness on the back of the han…	1	0
237	117D37	Clinical Medicine (Specifics)	<p>28歳の男性。腹痛を主訴に来院した。1か月前からのどが乾き、夜間に排尿のため何回も目が覚めるようになった。今朝から腹痛を自覚し、食事が摂れないため受診した。身長174cm、体重65kg。脈拍92/分、整。血圧88/64mmHg。口腔内は乾燥している。尿所見：蛋白（-）、糖3+、ケトン体2+、潜血（-）。血液生化学所見：総蛋白8.2g/dL、尿素窒素28mg/dL、クレアチニン1.0mg/dL、血糖466mg/dL、HbAlc9.5%（基準4.6〜6.2）、Na128mEq/L、K5.5mEq/L、Cl88mEq/L。生理食塩液の輸液とインスリンの静脈内投与を開始した。<br>治療開始後数時間以内に低下が予想されるのはどれか。</p>血圧,HbA1c値,血清Na値,血清K値,血清Cl値	d	0	0	<p>A 28-year-old man visited the hospital with the main complaint of abdominal pain. For the past month, he has been experiencing a dry throat and waking up several times at night to urinate. This morning, he started experiencing abdominal pain and was unable to eat, so he decided to seek medical attention. He is 174cm tall and weighs 65kg. His pulse is 92 beats per minute and regular. His blood …	In summary, a 28-year-old man with abdominal pain, dry throat, frequent urination, and abnormal urine and blood test results is seeking a diagnosis. The question asks which of the following parameters is expected to decrease within a few hours after initiating treatment with intravenous normal saline and insulin. The answer requires selecting one choice. The answer is (Serum K level) because the …	1	0
238	117D38	Clinical Medicine (Specifics)	<p>65歳の男性。乳房の麗脹と痛みを主訴に来院した。5年前から泌尿器科で抗男性ホルモン薬による前立腺癌の治療を受けている。1年前から高血圧症でカルシウム拮抗薬を、肝硬変で利胆薬と抗アルドステロン薬を内服している。2か月前から乳房の腫脹と痛みが出現し、持続しているため受診した。体温36.7℃。脈拍96/分、整。血圧144/80mmlg。眼瞼結膜に異常を認めない。柔らかな甲状腺腫を触知する。心音と呼吸音とに異常を認めない。両側の乳房に腫大を認めるが、熱感や発赤は認めない。乳頭部分が下着に当たると軽い痛みがある。乳汁分泌は認めない。乳房の写真(別冊No.13)を別に示す。<br>この患者の乳房腫大の原因で可能性が低いのはどれか。</p>肝機能障害の進行,甲状腺機能亢進症,抗男性ホルモン薬治療,カルシウム拮抗薬の内服,抗アルドステロン薬の内服	excluded	1	1	<p>A 65-year-old man visited the clinic with complaints of breast swelling and pain. He has been receiving treatment for prostate cancer with anti-androgen drugs at a urology clinic for the past 5 years. He has been taking calcium channel blockers for hypertension for a year, as well as choleretic drugs and anti-aldosterone drugs for liver cirrhosis. The breast swelling and pain appeared 2 months…	In summary, a 65-year-old man with a history of prostate cancer, hypertension, and liver cirrhosis is experiencing breast swelling and pain. He is taking anti-androgen drugs, calcium channel blockers, and anti-aldosterone drugs. The question asks which of the given options is least likely to be the cause of his breast swelling. The answer requires selecting one choice. The answer is Hyperthyroidi…	1	0
239	117D39	Clinical Medicine (Specifics)	<p>48歳の女性。倦怠感と痒みを主訴に来院した。1週間前から倦怠感があり、3日前から全身の痒みを自覚し受診した。心高部不快感、下痢および便秘はない。健康維持のため1年前からサプリメントを摂取していた。内服薬はない。飲酒は機会飲酒。海外渡航歴はない。生貝や生肉の摂食歴はない。意識は清明。身長158cm、体重62kg。体温36.3℃。服拍72/分、整。血圧116/70mmHg。眼險結膜に貧血を認めない。眼球結膜に軽度黄染を認める。腹部は平坦、軟で、肝・脾を触知しない。血液所見：赤血球490万、Hb14g/dL、Ht42%、白血球6,300（好中球56%、好酸球12%、好塩基球1%、単球6%、リンパ球25%、異型リンパ球0%）、血小板29万、PT-INR1.1（基準0.9〜1.1）。血液生化学所見：総蛋白7.4g/dL、アルブミン4.1g/dL、IgG1,210mg/dL（基準960〜1,9…	c	0	0	<p>A 48-year-old woman visited the clinic with complaints of fatigue and itching. She had been experiencing fatigue for a week and noticed itching all over her body 3 days ago. She has no discomfort in the chest, diarrhea, or constipation. She has been taking supplements for health maintenance for a year. She takes no medications. She drinks alcohol occasionally. She has no history of overseas tr…	In summary, a 48-year-old woman is experiencing fatigue and itching, with mild jaundice and abnormal liver function tests. The question asks which test is useful for confirming the diagnosis, with options being ICG test, urea breath test, drug lymphocyte stimulation test, α1-antitrypsin assay, and oral glucose tolerance test. The answer requires selecting one choice. The answer is (drug lymphocyt…	1	0
240	117D40	Clinical Medicine (Specifics)	<p>13歳の男子。運動後の呼吸困難を主訴に教急車で投入された。昨日、給食でうどんを食べた後、午後1限目の体育で持久走をしたところ、全身の蕁麻疹、気分不快、咳嗽、喘鳴および呼吸困難が出現したため救急搬送され治療を受けた。1週間前にも同様のエピソードがあったが食事制限は行われていなかった。白血球6,700（好酸球5%)。IgE740IU/mL（基準170以下）。プリックテスト:コムギ抗原液のみ強陽性。<br>この患者に対する指導として最も適切なのはどれか。</p>「運動をしてはいけません」,「小麦の完全除去が必要です」,「抗ヒスタミン薬を登校前に服用してください」,「アドレナリン自己注射製剤を携帯しましょう」,「運動前にβ<sub>2</sub>刺激薬を吸入すれば問題ありません」	d	0	0	<p>A 13-year-old boy was brought in by ambulance due to difficulty breathing after exercise. Yesterday, after eating udon noodles for lunch, he experienced whole-body hives, discomfort, coughing, wheezing, and difficulty breathing during the first afternoon physical education class where they did endurance running. He was taken to the emergency room for treatment. A similar episode occurred a wee…	In summary, a 13-year-old boy experienced difficulty breathing, hives, discomfort, coughing, wheezing, and difficulty breathing after eating udon noodles and exercising. He has a high IgE level and a positive prick test for wheat antigen. Which instruction is most appropriate for him? The answer requires selecting one choice. The answer is "Complete elimination of wheat is necessary" because the …	0	0
241	117D41	Clinical Medicine (Specifics)	<p>28歳の女性。発熱を主訴に来院した。2週間前から咽頭痛と夕方になると39℃の発熱を認めるようになった。自宅近くの診療所で処方された抗菌薬を内服していたが、改善しないため紹介受診した。既往歴に特記すべきことはない。身長165cm、体重58kg。体温38.7℃。脈拍104/分、整。血圧98/68mmHg。眼瞼結膜と眼球結膜とに異常を認めない。頸部と腋窩とに軽度圧痛を伴う径1cmのリンパ節を複数触知する。心音と呼吸音とに異常を認めない。右肋骨弓下に肝を1cm触知する。四肢に多発する小紅斑を認める。小紅斑は、発熱時に出現し解熱後に消退するという。両側の手関節と膝関節に腫脹を認める。尿所見に異常を認めない。赤沈46mm/1時間。血液所見：赤血球465万、Hb13.8g/dL、Ht41%、白血球18,100（好中球86%、好酸球1%、好塩基球1%、リンパ球12%）、血小板28万。血液生化学所見…	c	0	0	<p>A 28-year-old woman came to the clinic with a chief complaint of fever. She started experiencing sore throat and fever of 39℃ in the evening two weeks ago. She was taking antibiotics prescribed at a nearby clinic, but her condition did not improve, so she came for a referral. There is nothing noteworthy in her medical history. She is 165cm tall and weighs 58kg. Her body temperature is 38.7℃. H…	In summary, a 28-year-old woman presents with fever, sore throat, swollen lymph nodes, joint swelling, and transient small red spots on her limbs. She has an elevated erythrocyte sedimentation rate and abnormal liver enzymes, but normal urine findings and negative antinuclear antibody and rheumatoid factor. The question asks which test value should be checked next from the options of Factor XIII,…	0	0
242	117D42	Clinical Medicine (Specifics)	<p>62歳の男性。左内包脳梗塞に対する薬物療法で入院中である。現在、発症後5日目である。意識は清明。血圧128/76mmHg。ベッド上で背もたれ角度を90度としても血圧の低下を認めず、神経微候に変化を認めない。徒手筋力テストで左上下肢は5、右上下肢では肘屈曲1、手指屈曲0、手指伸展0、股関節屈曲1、膝伸展0、足関節背屈0であった。右上下肢に軽度の感覚障害を認める。<br>現時点で行うべきリハビリテーションはどれか。</p>座位訓練,右手での書字訓練,左上肢の他動可動域訓練,歩行器使用での歩行訓練,手すりを使用しての階段昇降訓練	a	0	0	<p>A 62-year-old man is hospitalized for medical treatment of a left internal capsule infarction. He is currently on the fifth day after the onset. His consciousness is clear. His blood pressure is 128/76mmHg. There is no drop in blood pressure when the backrest angle is set to 90 degrees on the bed, and no changes in neurological signs. Manual muscle testing showed strength in the left upper and…	In summary, a 62-year-old man is hospitalized for a left internal capsule infarction, and his current condition is described. The question asks which rehabilitation should be performed at this time, with options including sitting training, writing training with the right hand, passive range of motion training for the left upper limb, walking training with a walker, and stair climbing and descendi…	0	0
243	117D43	Clinical Medicine (Specifics)	<p>53歳の女性。労作時息切れを主訴に来院した。1か月前に自宅の階段を昇る際に息切れを自覚し、その後も症状が増悪するため受診した。眼瞼結膜は貧血様で、眼球結膜に黄染を認める。胸骨右縁第2肋間を最強点とするLevine2/6の収縮期雑音を聴取する。腹部は平坦、軟で、肝・脾を触知しない。圧痛を認めない。血液所見：赤血球260万、Hb7.8g/dL、Ht27%、網赤血球4.2%、白血球5,400（桿状核好中球5%、分葉核好中球58%、好酸球2%、単球13%、リンパ球22%）、血小板38万。血液生化学所見：総蛋白7.4g/dL、アルブミン3.8g/dL、総ビリルビン5.5mg/dL、直接ビリルビン0.9mg/dL、AST37U/L、ALT29U/L、LD740U/L（基準120〜245）、ALP66U/L（基準38〜113）、尿素窒素18mg/dL、クレアチニン0.7mg/dL、尿酸4.5mg…	e	0	0	<p>A 53-year-old woman visited the hospital with the chief complaint of shortness of breath during exertion. She first noticed shortness of breath while climbing the stairs at her home a month ago, and the symptoms worsened, prompting her to seek medical attention. Her eyelid conjunctiva appears anemic, and her eyeball conjunctiva is jaundiced. A Levine 2/6 systolic murmur is heard at the stronge…	In summary, a 53-year-old woman presents with shortness of breath, anemia, jaundice, and a positive direct Coombs test, and we need to determine the correct initial treatment for her. The answer requires selecting one choice. The answer is administration of corticosteroids because the patient's presentation and laboratory findings suggest autoimmune hemolytic anemia (AIHA). The anemia, jaundice, …	1	0
244	117D44	Clinical Medicine (Specifics)	<p>33歳の女性。2か月前からの頻尿を主訴に来院した。尿を長時間我慢できず、すぐトイレにいきたくなるようになり、トイレの回数が増えた。既往歴に特記すべきことはない。身長162cm、体重56kg。脈拍64/分、整。血圧132/90mmHg。下腹部に腫瘤を触知する。内診で子宮は正常大、両側付属器に異常を認めない。尿所見：蛋白（-）、糖（-）、潜血（-）。血液所見：赤血球480万、Hb13.9g/dL、Ht41%、白血球4,400、血小板24万。血液生化学所見：総蛋白68g/dL、アルブミン4.2g/dL、 総ビリルビン0.5mg/dL、AST14U//L、ALT13U/L、LD138U/L（基準120〜245）、ALP70U/L（基準38〜113）、γ-GT12U/L（基準8〜50）、 尿素窒素14mg/dL、クレアチニン0.6mg/dL、血糖88mg/dL、Na140mEq/L、K4.0…	d	1	0	<p>A 33-year-old woman visited the clinic with a chief complaint of frequent urination for the past 2 months. She is unable to hold her urine for long periods and needs to go to the bathroom more frequently. There is nothing noteworthy in her medical history. She is 162cm tall and weighs 56kg. Her pulse is 64 beats per minute and regular. Her blood pressure is 132/90mmHg. A mass can be palpated i…	In summary, a 33-year-old woman presented with frequent urination and a tumor at the top of the bladder. After tumor excision and partial cystectomy, the pathological diagnosis was adenocarcinoma. The question asks for the correct origin of the tumor from the given options. The answer requires selecting one choice. The answer is (Urachus) because adenocarcinomas originating from the urachus are r…	1	0
245	117D45	Clinical Medicine (Specifics)	<p>45歳の男性。発熱と倦怠感を主訴に来院した。10日前にアフリカ中西部から日本に入国した。7日前から発熱、倦怠感および食欲不振が出現したため、滞在中のホテルに近い医療機関に入院した。補液、抗菌薬投与などが行われたが、発熱が持続し貧血が進行してきたため、緊急で転院となった。意識は清明。体温40.0℃。心拍数100/分、整。血圧92/60mmHg。呼吸数20/分。Sp0<sub>2</sub>98%（room air）。眼瞼結膜は貧血様で、眼球結膜に黄染を認める。心音と呼吸音とに異常を認めない。腹部は平坦、軟で、右肋骨弓下に肝を3cm 触知する。血液所見：赤血球327万、Hb8.9g/dL、Ht24%、白血球9,300（桿状核好中球3%、分葉核好中球79%、単球4%、リンパ球14%）、血小板15万、PT-INR1.16（基準0.9〜1.1）。血液生化学所見：総蛋白5.5g/dL、アルブミ…	ad	1	0	<p>A 45-year-old man came to the clinic with fever and fatigue as his main complaints. He entered Japan from West Africa 10 days ago. He was hospitalized at a medical facility near his hotel because fever, fatigue, and loss of appetite appeared 7 days ago. Despite receiving fluid replenishment and antibiotic treatment, his fever persisted, and anemia progressed, resulting in an emergency transfer…	In summary, a 45-year-old man from West Africa presents with fever, fatigue, anemia, and jaundice. Blood tests and physical exam findings are provided. The question asks to select two correct statements about the disease from the options provided. The answer requires selecting two choices. The answer is "Mosquito repellent measures are effective for prevention" and "It can cause multiple organ fa…	1	0
246	117D46	Clinical Medicine (Specifics)	<p>11か月の男児。パッケージから出したばかりのコイン型リチウム電池を飲み込んだため両親に連れられて来院した。体湿36.2℃。心拍数120/分、整。血圧80/56mmHg。呼吸数32/分。SpO<sub>2</sub>98%（room air）。機嫌はよく、顔色は良好である。努力呼吸を認めず、呼吸音に異常を認めない。来院時の胸部エックス線写真の背臥位正面像（<b>別冊No.16A</b>)と背臥位側面像（<b>別冊No.16B</b>）を別に示す。<br>この患児に適切な対応はどれか。</p>翌日の受診を指示,気管支鏡下の摘出,Heimlich法の実施,経鼻栄養チューブ挿入,磁石付きカテーテルによる摘出	e	1	0	<p>An 11-month-old boy was brought to the hospital by his parents after swallowing a coin-sized lithium battery that had just been taken out of its packaging. His body temperature is 36.2℃. His heart rate is 120 beats per minute and regular. His blood pressure is 80/56mmHg. His respiratory rate is 32 breaths per minute. His SpO<sub>2</sub> is 98% (room air). He is in a good mood, and his complexi…	In summary, an 11-month-old boy swallowed a coin-sized lithium battery, and his vital signs and physical examination are provided. The question asks for the most appropriate response for this patient from the given options. The answer requires selecting one choice. The answer is (Removal under bronchoscopy) because swallowing a lithium battery poses a serious risk to the child due to potential ch…	0	0
247	117D47	Clinical Medicine (Specifics)	<p>52歳の男性。飲食物の飲み込みにくさと話しにくさを主訴に来院した。生来健康である。1週間前に台風による河川の氾番で自宅に土石が流れ込み、サンダルを履いて片付け作業をしていたが、転倒して下腿に挫創を負った。意識は清明。体温37.1℃。脈拍124/分、整。血圧100/52mmHg。呼吸数24/分。うまく話すことができない。顔面の筋肉がこわばり開口障害を認める。下腿挫創部の周囲にわずかな発赤を認める。腰の付着は認めない。<br>用いるべき治療薬はどれか。<b>2つ選べ</b>。</p>アマンタジン塩酸塩,アムホテリシンB,アンジオテンシン変換酵素＜ACE＞阻害薬,抗破傷風ヒト免疫グロブリン,メトロニダゾール	de	0	0	<p>A 52-year-old man came to the clinic with difficulty swallowing and speaking. He has been healthy all his life. A week ago, due to a typhoon, mud and stones flowed into his home from a flooded river. He wore sandals while cleaning up and fell, resulting in a contusion on his lower leg. He is conscious and alert. His body temperature is 37.1℃. His pulse is 124 beats per minute and regular. His …	In summary, a 52-year-old man presents with difficulty swallowing and speaking, stiff facial muscles, and difficulty opening his mouth after a recent injury to his lower leg. We are asked to select two appropriate medications for treatment from the provided options. The answer requires selecting two choices. The answer is Anti-tetanus human immunoglobulin and Metronidazole because the patient's s…	1	0
248	117D48	Clinical Medicine (Specifics)	<p>80歳の女性。左上下肢の脱力を主訴に教急車で搬入された。本日午前6時に起床したときから、左上下肢の脱力としゃべりにくさを自覚していたが、様子をみていた。夕方、左上下肢の麻痺が増悪したため救急車を要請した。高血圧症と糖尿病で治療中である。日常生活動作は自立しており、脳血管障害の既往や不整脈の指摘はない。意識は清明。心拍数82/分、整。血圧154/82mmHg。復唱は可能だが構音障害を認める。左顔面を含む左上下肢の不全片麻痺を認めた。来院時の頭部MRIの拡散強調像（<b>別冊No.17A</b>)、FLAIR像（<b>別冊No.17B</b>)及びMRA（<b>別冊No.17C</b>）を別に示す。<br>直ちに行うべき治療で適切なのはどれか。<b>2つ選べ</b>。</p>抗血小板薬内服,械的血栓回療法,グリセオール静注療法,t-PA＜tissue plasminogen activ…	ac	1	0	<p>An 80-year-old woman was brought to the emergency room by ambulance with complaints of weakness in her left upper and lower limbs. She noticed the weakness in her left upper and lower limbs and difficulty speaking when she woke up at 6 am today but decided to wait and see. In the evening, she called for an ambulance as her left-sided paralysis worsened. She is currently being treated for hyper…	In summary, an 80-year-old woman with a history of hypertension and diabetes presents with left-sided weakness, difficulty speaking, and worsening paralysis. She is conscious and alert. Her heart rate and blood pressure are provided, and the results of her head MRI are referenced. The question asks which two treatments should be administered immediately from the given options. The answer requires…	0	0
249	117D49	Clinical Medicine (Specifics)	<p>生後1時間の男児。在胎38週、体重4,100g、帝王切開で出生した。Apgarスコアは8点（1分）、9点（5分）。母親は33歳、初産で妊娠糖尿病と診断されていたが、定期的な妊婦健康診査を受診していなかった。体温37.2℃。心拍数140/分、整。血圧72/48mmHg。呼吸数50/分。SpO<sub>2</sub>98%（room air)。心音と呼吸音とに異常を認めない。腹部は軽度の膨隆を認める。肝臓を右肋骨弓下に1cm触知するが、脾臓は触知しない。皮膚は赤く、末性チアノーゼを認める。<br>直ちに行うべき検査はどれか。</p>血糖測定,心エコー検査,頭部超音波検査,ビリルビン測定,胸部エックス線検査	a	0	0	<p>A one-hour-old male infant. Born at 38 weeks gestation, weighing 4,100g, delivered by cesarean section. Apgar scores were 8 at 1 minute and 9 at 5 minutes. The 33-year-old mother was diagnosed with gestational diabetes but did not attend regular prenatal checkups. Body temperature is 37.2℃. Heart rate is 140 beats per minute and regular. Blood pressure is 72/48mmHg. Respiratory rate is 50 brea…	In summary, a one-hour-old male infant delivered by cesarean section has a 33-year-old mother diagnosed with gestational diabetes. The infant's vital signs are provided, and he has a mildly distended abdomen, palpable liver, red skin, and acrocyanosis. The question asks which test should be performed immediately from the given options. The answer requires selecting one choice. The answer is (bloo…	1	0
250	117D50	Clinical Medicine (Specifics)	<p>60歳の女性。右上腹部痛を主訴に来院した。以前から空腹時に右上腹部痛や右背部痛を自覚することがあったが、特に加療せず軽快していた。2日前から右上腹部痛を自覚し、徐々に増悪するため受診した。既往歴に特記すべきことはない。内服薬はない。喫煙歴はない。飲酒はビール350mL/日を40年間。家族歴に特記すべきことはない。身長155cm、体重52kg。体温36.1℃。脈拍80/分、整。血圧132/80mmHg。眼瞼結膜と眼球結膜とに異常を認めない。腹部は平坦で、右上腹部に圧痛を認め、筋性防御と反跳痛とを認めない。肝・脾を触知しない。腸雑音に異常を認めない。血液所見：赤血球452万、Hb12.9g/dL、Ht40%、白血球8,300、血小板18万。血液生化学所見：総蛋白7.6g/dL、アルブミン3.9g/dL、総ビリルビン0.9mg/dL、AST24U/L、ALT14U/L、LD188U/L（…	c	1	0	<p>A 60-year-old woman visited the clinic with the chief complaint of pain in the upper right abdomen. She had previously experienced pain in the upper right abdomen and right back when hungry, but the symptoms had improved without any particular treatment. Two days ago, she started to feel pain in the upper right abdomen, which gradually worsened, prompting her visit. There is no significant pas…	In summary, a 60-year-old woman with a history of alcohol consumption is experiencing worsening upper right abdominal pain. Her physical examination and blood tests show no significant abnormalities, and an upper gastrointestinal endoscopy image is provided in Supplement No.18. The question asks which test should be performed next from the options of abdominal MRI, FDG-PET, urea breath test, endo…	0	0
251	117D51	Clinical Medicine (Specifics)	<p>8歳の男児。 38.8℃の発熱を主訴に母親に連れられて来院した。2歳ごろから時々高熱をきたし、自宅近くの医療機関で経口抗菌薬による保存的治療を受けていた。尿所見： 蛋白1+、糖（-）、ケトン体（-）、潜血1+、沈渣に赤血球1∼4/HPF、白血球50∼99/HPFを認める。尿路感染と診断し、入院のうえ、セフェム系抗菌薬の点滴治療を行った。解熱後に行った排尿時膀胱尿道造影像（別冊No.19）を別に示す。</p><br><p>この患児について正しいのはどれか。<b>2つ選べ</b>。</p>染色体検査を行う。|両側に腎瘻を造設する。|両側に尿管カテーテルを留置する。|腎盂腎炎の予防に抗菌薬を投与する。|99mTc-DMSA腎シンチグラフィを行う。	de	1	0	<p>An 8-year-old boy was brought to the clinic by his mother, complaining of a fever of 38.8℃. Since he was around 2 years old, he occasionally experienced high fevers and received conservative treatment with oral antibiotics at nearby medical facilities. Urinalysis results: Protein 1+, glucose (-), ketones (-), occult blood 1+, sediment with 1-4 red blood cells/HPF and 50-99 white blood cells/HP…	In summary, an 8-year-old boy with a history of high fevers and a recent urinary tract infection has a voiding cystourethrogram performed. We are asked to choose two correct statements for the patient from the given options. The answer requires selecting two choices. The answer is (administer antibiotics for the prevention of pyelonephritis) and (perform 99mTc-DMSA renal scintigraphy) because the…	1	0
252	117D52	Clinical Medicine (Specifics)	<p>A 35-year-old man complained of a sudden onset of severe headache. For the past two weeks, he woke up around 3:00 a.m. due to soreness behind the left eye. His pain coutinued for about an hour. Today, he visited the emergency department at 5:30 a.m. <br>His consciousness was clear, but he appeared restless. His body temperature was 36.4 ℃. Pulse rate was 84/min. Blood pressure was 136/80mmHg. …	d	0	0	<p>A 35-year-old man complained of a sudden onset of severe headache. For the past two weeks, he woke up around 3:00 a.m. due to soreness behind the left eye. His pain continued for about an hour. Today, he visited the emergency department at 5:30 a.m. <br>His consciousness was clear, but he appeared restless. His body temperature was 36.4℃. Pulse rate was 84/min. Blood pressure was 136/80mmHg. C…	In summary, a 35-year-old man has a sudden severe headache, soreness behind the left eye, and has woken up around 3:00 a.m. for the past two weeks. He has clear consciousness but appears restless, with a normal body temperature, pulse rate, and blood pressure. Conjunctival hyperemia and tearing of the left eye are present, but no meningeal signs. MRI and MRA of the head show no abnormalities. The…	1	0
253	117D53	Clinical Medicine (Specifics)	<p>69歳の男性。 びまん性大細胞型B細胞リンパ腫に対する治療のため来院した。30年前から高血圧症と慢性腎臓病で自宅近くの診療所に通院していたが、 胸部エックス線写真で縦隔腫瘤を指摘された。2週間前に腹腔鏡下に縦隔腫瘤の生検を受け、びまん性大細胞型B細胞リンパ腫と診断され、 抗癌化学療法を受けるため紹介受診した。身長168cm、体重61kg（3か月で5kg減少）。心音と呼吸音とに異常を認めない。腹部は平坦、軟で、肝・ 脾を触知しない。血液所見： 赤血球451万、Hb12.7g/dL、Ht40%、 白血球8,400、血小板36万。血液生化学所見：総蛋白6.6g/dL、アルブミン3.5g/dL、総ビリルビン0.8mg/dL、AST25U/L、ALT 19 U/L、 LD286 U/L（基準120∼245）、尿素窒素38 mg/dL、クレアチニン2.1mg/dL、尿酸8.9mg/dL。心電図…	excluded	0	1	<p>A 69-year-old man visited the hospital for treatment of diffuse large B-cell lymphoma. He had been treated for hypertension and chronic kidney disease at a nearby clinic for 30 years but was found to have a mediastinal tumor on a chest X-ray. He underwent a laparoscopic biopsy of the mediastinal tumor two weeks ago and was diagnosed with diffuse large B-cell lymphoma. He was referred for antic…	In summary, a 69-year-old man with diffuse large B-cell lymphoma, hypertension, and chronic kidney disease needs pre-treatment tests. He has had a mediastinal tumor, weight loss, and abnormal blood test results. The question asks for two tests to be performed from the options given. The answer requires selecting two choices. The answer is (Echocardiography) and (Neck to pelvic contrast CT) becaus…	0	0
254	117D54	Clinical Medicine (Specifics)	<p>22歳の女性。初めて受けた子宮頸がん検診で異常を指摘され受診した。身長162cm、体重56kg。体温36.5℃。脈拍72/分、整。内診で子宮は正常大で可動性良好、両側付属器を触知しない。子宮膣部に肉眼的な異常を認めない。経膣超音波検査で異常を認めない。コルポスコピィで白色上皮を認めたため、同部の狙い組織診を実施したところ、軽度異形成（子宮頸部上皮内腫瘍）と診断された。</p><br><p>患者への説明として適切なのはどれか。</p>「MRI検査を行いましょう」|「円錐切除術を行いましょう」|「抗ウイルス薬を内服しましょう」|「子宮頸部細胞診を半年後に行いましょう」|「ヒトパピローマウイルス〈HPV〉ワクチンで治療をしましょう」	d	0	0	<p>A 22-year-old woman. She visited the doctor after being alerted to abnormalities during her first cervical cancer screening. She is 162cm tall and weighs 56kg. Her body temperature is 36.5℃. Her pulse is 72 beats per minute and regular. During the internal examination, the uterus is of normal size and has good mobility, and no adnexal masses are palpable on either side. No visible abnormalitie…	In summary, a 22-year-old woman is diagnosed with mild dysplasia (cervical intraepithelial neoplasia) after a cervical cancer screening, and the question asks for the most appropriate explanation to provide the patient from the given options. The answer requires selecting one choice. The answer is "Let's perform a cervical cytology test in six months" because, for mild dysplasia (CIN 1), observat…	1	0
255	117D55	Clinical Medicine (Specifics)	<p>20歳の男性。左陰嚢の腫瘤を主訴に来院した。1年前から陰嚢上部の腫瘤に気いていた。 夕方になると時々左陰嚢に鈍痛を自覚することがあった。 立位での左陰嚢上部の写真（別冊No.20A）を別に示す。破線で囲まれた部位に腫瘤を触知する。腫瘤は柔らかく、仰臥位で縮小し立位で腹圧を加えると腫大する。 臥位での破線部の安静時超音波像（別冊No.20B）と腹圧時カラードプラ超音波像（別冊No. 20C）を別に示す。</p><br><p>この患者に生じる可能性が高いのはどれか。</p>射精障害|造精機能障害|蓄尿障害|排尿障害|勃起障害	b	1	0	<p>A 20-year-old man visited the hospital with a complaint of a lump in his left scrotum. He had noticed the lump in the upper part of his scrotum for a year. He occasionally felt a dull pain in his left scrotum in the evenings. A separate photo of the upper part of the left scrotum in a standing position is shown (Supplement No. 20A). A lump can be felt in the area enclosed by the dashed lines. …	In summary, a 20-year-old man has a lump in his left scrotum that has been present for a year and causes occasional dull pain. The lump changes size with body position and abdominal pressure. Ultrasound images are provided. The answer requires selecting one choice. The answer is (spermatogenic dysfunction) because the description of the lump and its behavior suggests a possible varicocele. Varico…	1	0
256	117D56	Clinical Medicine (Specifics)	<p>46歳の女性。 血痰を主訴に来院した。 約2年前から咳嗽と喀痰を自覚していた。 徐々に喀痰が増え、2日前から血痰が出現したため受診した。身長160cm、体重44kg。体温37.0℃。脈拍80/分、整。血圧124/72mmHg。呼吸数20/分。SpO<sub>2</sub>98%（room air）。右前胸部にrhonchiを聴取する。 喀痰検査でZiehI-Neelsen染色が陽性であったが、 結核菌PCR検査は陰性であった。血液検査で抗MAC〈<i>Mycobacterium avium</i> complex〉抗体が陽性であった。胸部単純CT（別冊No.21）を別に示す。</p><br><p>この患者で正しいのはどれか。</p>抗菌薬単剤治擦を避ける。|治療は6か月間が基本である。|ヒトへ感染させる可能性がある。|菌が検出されたら直ちに治療を開始する。|土壌や水系などの自然環境…	a	1	0	<p>A 46-year-old woman came to the clinic with a chief complaint of bloody sputum. She had been aware of coughing and sputum for about two years. The amount of sputum gradually increased, and she visited the clinic because bloody sputum appeared two days ago. She is 160cm tall and weighs 44kg. Her body temperature is 37.0℃. Her pulse is 80 beats per minute and regular. Her blood pressure is 124/7…	In summary, a 46-year-old woman presents with bloody sputum and a history of coughing and sputum production for two years. Her vitals and physical examination are provided, along with a positive Ziehl-Neelsen stain, a negative tuberculosis PCR test, and a positive anti-MAC antibody test. The question asks which statement is correct for this patient. The answer requires selecting one choice. The a…	1	0
257	117D57	Clinical Medicine (Specifics)	<p>3歳の男児。急激な体重増加を主訴に父親に連れられて来院した。身長98cm、体重19kg。 体温36.5℃。脈拍120/分、整。 血圧136/88 mmHg。呼吸数28/分。SpO<sub>2</sub>100%（room air）。肥満あり。顔面、頸部、 体幹および背部を中心に脂肪の蓄積を認めるが、上下肢は細い。全身の多毛と下腹部の皮膚線条とを認める。 血液生化学所見：血糖122mg/dL、HbA1c5.7%（基準4.6∼6.2）、総コレステロール332 mg/dL、トリグリセリド257mg/dL、Na 143 mEq/L、 K3.6mEq/L、 Cl105 mEq/L、 Ca9.4mg/dL、P3.7mg/dL、ACTH＜1.5pg/mL（基 準60 以 下）、コルチゾール26.1μg/dL（基準5.2∼12.6）。患児の成長曲線（別冊No.22）を別に示す。</p><br><p…	b	1	0	<p>A 3-year-old boy. He was brought to the clinic by his father due to a rapid weight gain. Height 98cm, weight 19kg. Body temperature 36.5℃. Pulse 120/minute, regular. Blood pressure 136/88 mmHg. Respiratory rate 28/minute. SpO<sub>2</sub> 100% (room air). He is obese. There is fat accumulation mainly on his face, neck, trunk, and back, but his limbs are thin. Hairiness is observed all over the …	In summary, a 3-year-old boy presents with rapid weight gain, obesity, fat accumulation, hairiness, skin striae, and abnormal blood chemistry findings. The question asks for the most likely underlying disease causing the patient's condition. The answer requires selecting one choice. The answer is Adrenal adenoma because the patient's symptoms and laboratory findings are consistent with Cushing's …	1	0
258	117D58	Clinical Medicine (Specifics)	<p>57歳の女性。咳嗽、呼吸困難および発熱を主訴に来院した。昨年も8月に同様の症状で入院し、入院後治療せずに軽快している。1週間前から症状が増悪したため救急外来を受診した。体温37.8℃。脈拍92/分、整。血圧112/70mmHg、SpO<sub>2</sub>92%（room air）。呼吸音は両側でﬁne cracklesを聴取する。血液所見：赤血球335万、Hb12.8g/dL、Ht33%、白血球7,400、血小板15万。血液生化学所見：AST25U/L、 ALT28U/L、 LD280U/L（基準120∼245）、クレアチニン0.5 mg/dL。CRP5.8mg/dL。 胸部単純CTで浸潤影、すりガラス陰影および小葉中心性陰影を認めた。</p><br><p>この患者の所見として<b>誤っている</b>のはどれか。</p>KL-6 低下|拘束性換気機能障害|ツベルクリン反応陰転化…	a	0	0	<p>A 57-year-old woman came to the clinic with complaints of cough, difficulty breathing, and fever. She was hospitalized last August with similar symptoms but improved without treatment after being admitted. She visited the emergency outpatient clinic because her symptoms worsened a week ago. Her body temperature is 37.8℃. Her pulse is 92 beats per minute and regular. Her blood pressure is 112/7…	In summary, a 57-year-old woman presents with cough, difficulty breathing, and fever, and has a history of a similar episode. Her physical examination, blood tests, and chest CT findings are provided. The question asks which of the listed findings is incorrect for this patient. The answer requires selecting one choice. The answer is (Tuberculin test negativation) because the provided information …	0	0
259	117D59	Clinical Medicine (Specifics)	<p>87歳の女性。自宅で倒れているところを知人が発見し救急車で搬入された。認知機能低下と脱水症の診断で入院加療を開始した。入院4日目に右臀部から膝窩にかけて水疱を伴う皮疹（別冊No.23）が出現し、痛みを訴えている。意識レベルはJCSⅡ-10。身長158cm、体重41kg。血液所見： 赤血球288万、Hb7.1g/dL、Ht 23%、白血球7,760（桿状核好中球2%、分葉核好中球84%、好酸球1%、好塩基球1%、単球3%、リンパ球9%）、血小板16万。血液生化学所見： 総蛋白4.5g/dL、 アルブミン2.2g/dL、総コレステロール105mg/dL。</p><br><p>皮疹に対して投与すべきものはどれか。</p>アシクロビル|イトラコナゾ一ル|ST合剤|ベンジルぺニシリン|メトロニダゾ一ル	a	0	0	<p>An 87-year-old woman was found collapsed at home by an acquaintance and brought to the hospital by ambulance. She was admitted for treatment due to a diagnosis of cognitive decline and dehydration. On the fourth day of her hospital stay, a rash with blisters appeared on her right buttock to the popliteal fossa (see Appendix No.23), and she complained of pain. Her consciousness level is JCS II-…	In summary, an 87-year-old woman with cognitive decline and dehydration developed a rash with blisters on her right buttock to the popliteal fossa during her hospital stay. The question asks which medication should be administered for the rash. The answer requires selecting one choice. The answer is Acyclovir because the rash with blisters in a specific dermatomal distribution suggests the possib…	1	0
260	117D60	Clinical Medicine (Specifics)	<p>58歳の女性（2妊1産）。不正出血を主訴に来院した。30歳の2回目妊娠時に、<u>①胞状奇胎</u>の診断で子宮内容除去術を受けた。42歳時に子宮頸部細胞診異常と<u>②ヒトパピローマウイルス〈HPV〉検査陽性</u>を指摘されたが、その後の通院を自己中断した。 45歳時に子宮頸癌ⅡB期（扁平上皮癌）と診断され、<u>③薬物による抗癌治療</u>と<u>④根治的放射線治療</u>を受けている。治療後、48歳時から骨粗鬆症の診断で<u>⑤ビスホスホネート製剤</u>が投与されている。来院時の子宮内膜組織検査で癌肉腫と診断された。 その後行った骨盤部単純MRIで子宮体部腫瘤が認められ、FDG-PETでは同部位にのみ異常集積を認めた。</p><br><p>下線部のうち、今回の子宮体部癌肉腫の発生と最も関連が深いのはどれか。</p>①|②|③|④|⑤	d	0	0	<p>A 58-year-old woman (2 pregnancies, 1 birth) visited the hospital with the chief complaint of abnormal uterine bleeding. At the age of 30, during her second pregnancy, she underwent a dilation and curettage due to a diagnosis of <u>①hydatidiform mole</u>. At 42, she was informed about abnormal cervical cytology and <u>②Human Papillomavirus (HPV) test positivity</u>, but she discontinued her fo…	In summary, a 58-year-old woman with a history of hydatidiform mole, HPV test positivity, stage IIb cervical cancer, and osteoporosis has been diagnosed with uterine carcinosarcoma. The question asks which of the five underlined factors is most closely related to the development of her current uterine carcinosarcoma. The answer requires selecting one choice. The answer is ④ radical radiotherapy b…	1	0
261	117D61	Clinical Medicine (Specifics)	<p>58歳の男性。貧血の検査のため来院した。3か月前から続く体重減少と腹部膨満感のため自宅近くの診療所を受診したところ、貧血を指摘され紹介受診した。胸骨右縁第2肋間を最強点とする収縮期雑音を聴取する。呼吸音に異常を認めない。左肋骨弓下に脾を5cm触知する。表在リンパ節を触知しない。血液所見：赤血球243万、 Hb7.8g/dL、Ht25%、白血球13,900（骨髄芽球3%、前骨髄球3％、骨髄球6％、後骨髄球1％、桿状好中球3％、分葉好中球37％、好酸球 14％、好塩基球 13%、単球2％、リンパ球18%）、血小板8.0万。 末梢血好中球BCR-ABL（FISH法）陰性、骨髄穿刺はdry tapであった。 骨髄の生検組織のH-E染色標本（別冊No.24A）と鍍銀染色標本（別冊No.24B）を別に示す。</p><br><p>この患者の末梢血でみられるのはどれか。</p>球状赤血球|破砕赤血…	e	1	0	<p>A 58-year-old man came to the clinic for an anemia test. He visited a nearby clinic due to weight loss and abdominal fullness that had persisted for three months, where anemia was pointed out and he was referred for further examination. A systolic murmur is heard with the strongest point at the right sternal border of the second rib space. No abnormalities are found in the respiratory sounds. …	In summary, a 58-year-old man presents with weight loss, abdominal fullness, anemia, and an enlarged spleen. The blood test results show various abnormal cell counts, and bone marrow aspiration yielded a dry tap. The question asks which type of red blood cells can be seen in the patient's peripheral blood from the given options. The answer requires selecting one choice. The answer is (teardrop re…	1	0
262	117D62	Clinical Medicine (Specifics)	<p>52歳の男性。右片麻痺を主訴に来院した。1か月前から早朝に激しい頭痛を自覚していたが、市販の鎮痛薬を内服して様子をみていた。10日前から右上下肢の脱力が出現し、次第に増悪したため受診した。既往歴に特記すべきことはない。身長172 cm、体重68kg。体温36.2 ℃。脈拍 72/分、整。血圧134/82mmHg。呼吸数16/分。右利き。徒手筋力テストで右上下肢共に3の片麻痺を認める。頭部造影MRIのT1強調水平断像（別冊NO.25A）と冠状断像（別冊No.25B）を別に示す。翌日、開頭腫瘍摘出術を行うこととなった。</p><br><p>術後新たに起こる可能性がある神経症状はどれか。<b>2つ選べ</b>。</p>着衣失行|感覚性失語|右同名半盲|眼球運動障害|左半身の感覚障害	bc	1	0	<p>A 52-year-old man visited the clinic with the chief complaint of right-sided paralysis. He had been experiencing severe headaches in the early morning for a month, but was taking over-the-counter painkillers and monitoring the situation. Ten days ago, he started to experience muscle weakness in his right upper and lower limbs, which gradually worsened, prompting him to seek medical attention. …	In summary, a 52-year-old man with right-sided paralysis, severe headaches, and muscle weakness is diagnosed with a brain tumor, which was surgically removed. The question asks which two neurological symptoms may occur postoperatively from the given options. The answer requires selecting two choices. The answer is (right homonymous hemianopia) and (sensory disturbance in the left half of the body…	0	0
263	117D63	Clinical Medicine (Specifics)	<p>7歳の女児。時々、動作が止まったり、会話が途切れたりすることを主訴に両親に連れられて来院した。成長や発達に異常を認めない。既往歴に特記すべきことはない。身体所見に異常を認めない。過呼吸時の脳波（別冊No.26）を別に示す。</p><br><p>この脳波所見が出現したときの症状はどれか。</p>閉眼する。|四肢を強直させる。|顔色が蒼白になる。|呼びかけに反応しない。|頭部が前屈し両上肢が挙上する。	d	1	0	<p>A 7-year-old girl is brought to the clinic by her parents with the main complaint of occasional pauses in her movements and interruptions in her conversations. There are no abnormalities in her growth and development. There is nothing noteworthy in her medical history. No abnormalities are found during the physical examination. A separate EEG during hyperventilation (Supplement No. 26) is show…	In summary, a 7-year-old girl experiences occasional pauses in movements and interruptions in conversations, with no abnormalities in growth, development, or physical examination. An EEG during hyperventilation is provided. The question asks which symptom is associated with the EEG finding. The answer requires selecting one choice. The answer is (Not responding to being called) because the descri…	1	0
264	117D64	Clinical Medicine (Specifics)	<p>74歳の女性。右股関節痛を主訴に来院した。7年前に右変形性股関節症で右人工股関節置換術を受けた。その後、問題なく経過していたが、半年前から右股関節痛が出現し、徐々に痛みが増悪し歩行困難になったため受診した。意識は清明。身長156cm、体重46kg。体温37.2℃。脈拍84/分、整。血圧132/72 mmHg。右股関節に腫脹と熱感を認め、発赤も伴っている。血液所見：赤血球370万、Hb10.8g/dL、Ht33%、白血球12,700、血小板30万。血液生化学所見：総蛋白7.4g/dL、アルブミン3.4g/dL、総ビリルビン0.6 mg/dL、AST17 U/L、ALT8U/L、LD134U/L（基準120~245）、ALP144U/L（基準38~113）、γ-GT16U/L（基準8~50）、アミラーゼ70U/L（基準37~160）、尿素窒素12mg/dL、クレアチニン0.7 mg/d…	d	0	0	<p>A 74-year-old woman came to the clinic with the chief complaint of pain in her right hip joint. She underwent a right artificial hip joint replacement surgery for right osteoarthritis of the hip joint 7 years ago. Since then, she had no issues, but she started experiencing pain in her right hip joint about 6 months ago. The pain gradually worsened, and it became difficult for her to walk, so s…	In summary, a 74-year-old woman with a history of right artificial hip joint replacement 7 years ago is experiencing pain, swelling, redness, and warmth in her right hip joint. Blood tests reveal elevated white blood cell count and CRP, and X-ray shows loosening of the right artificial hip joint. The question asks which of the following actions should be performed next. The answer requires select…	1	0
265	117D65	Clinical Medicine (Specifics)	<p>84歳の女性。意識障害のため救急車で搬入された。一人暮らしだが、訪れた家族が布団に横たわり呼びかけに応じないのに気付き、救急車を要請した。意識レベルはJCSⅡ-30。身長151 cm、体重 48 kg。体温35.1℃。心拍数40/分、整。血圧88/40mmHg。呼吸数12/分。SpO<sub>2</sub>92%（マスク 5L/分酸素投与下）。顔面は浮腫状で眉毛の脱失がある。甲状腺腫を触知する。下腿に非圧痕性の浮腫を認める。尿所見：蛋白+、糖（-）、潜血（-）。血液所見：Hb7.2g/dL。血液生化学所見：総ビリルビン2.0mg/dL、AST98U/L、ALT86U/L、γ-GT60U/L（基準8~50）、尿素窒素20mg/dL、クレアチニン1.14mg/dL、Na128mEq/L、K4.8mEq/L、Cl98mEq/L、TSH197μU/mL（基準0.2~4.0）、FT40.02…	c	1	0	<p>An 84-year-old woman was brought in by ambulance due to a disturbance of consciousness. She lives alone, but her family, who visited her, noticed that she was lying down on the futon and not responding to their calls, so they called for an ambulance. Her consciousness level is JCS II-30. She is 151cm tall and weighs 48kg. Her body temperature is 35.1℃. Her heart rate is 40 beats per minute and…	In summary, an 84-year-old woman presents with disturbed consciousness, vital signs, and various blood test results, including an extremely elevated TSH. We are asked to identify the incorrect test result among the given options. The answer requires selecting one choice. The answer is (TSH receptor antibody positive) because the patient's presentation, including the elevated TSH, low FT4, goiter,…	1	0
266	117D66	Clinical Medicine (Specifics)	<p>75歳の男性。易疲労感を主訴に来院した。5年前に再生不良性貧血と診断され免疫抑制療法を開始したが改善を認めず、4年前からは2週間おきに赤血球輸血を継続して受けている。身長 165cm、体重58kg。体温36.3℃。 脈拍100/分、整。眼瞼結膜は軽度貧血様で、眼球結膜に黄染を認めない。肋骨右縁第2肋間を最強点とするLevine2/6の収縮期雑音を聴取する。腹部は平坦、軟で、肝・脾を触知しない。皮膚は暗褐色。血液所見：赤血球200万、Hb5.8g/dL、Ht19%、網赤血球0.2%、白血球2,200(分葉核好中球8％、好酸球2％、好塩基球1％、リンパ球89%)、血小板4.0万。血液生化学所見：総蛋白6.2g/dL、アルブミン2.8g/dL、総ビリルビン1.1mg/dL、直接ビリルビン0.8mg/dL、AST129 U/L、ALT12 U/L、LD360U/L（基準 120~245）、…	d	0	0	<p>A 75-year-old man visited the hospital with the main complaint of easy fatigability. He was diagnosed with aplastic anemia 5 years ago and started immunosuppressive therapy, but no improvement was observed. For the past 4 years, he has been receiving red blood cell transfusions every two weeks. He is 165cm tall and weighs 58kg. His body temperature is 36.3℃. His pulse is 100 beats per minute a…	In summary, a 75-year-old man with a history of aplastic anemia has been receiving red blood cell transfusions for 4 years. He presents with easy fatigability, mildly anemic palpebral conjunctiva, a Levine 2/6 systolic murmur, and dark brown skin. Blood tests reveal anemia, low reticulocyte count, and elevated ferritin levels. The question asks for the correct approach for this patient from the o…	1	0
267	117D67	Clinical Medicine (Specifics)	<p>10か月の女児。呼吸困難を主訴に母親に連れられて来院した。3日前から鼻汁と咳嗽が続いていたが、発熱もなく機嫌が良かったので自宅で様子をみていた。夕方から咳嗽が悪化し呼吸が苦しそうになったという。体温37.0℃ 。心拍数138/分、整。呼吸数60/分。SpO<sub>2</sub>92%（room air）。鼻翼呼吸、陥没呼吸および軽度の口唇チア丿一ゼを認める。呼吸音に左右差や減弱を認めない。両側肺でcoarse cracklesは聴取しないが、呼気性喘鳴を聴取する。鼻腔 RSウイルス迅速検査は陽性だった。</p><br><p>この患児に予測される検査所見と して正しいのはどれか。</p>血小板数減少|血清 IgE高値|好中球核左方移動|高二酸化炭素血症|胸部エックス線写真の肺浸潤影	d	0	0	<p>A 10-month-old girl was brought to the hospital by her mother due to difficulty breathing. She had been experiencing nasal discharge and coughing for the past three days, but since she had no fever and was in a good mood, her mother decided to watch her condition at home. In the evening, her cough worsened and she appeared to have difficulty breathing. Her body temperature is 37.0℃. Her heart …	In summary, a 10-month-old girl with difficulty breathing, nasal discharge, and coughing for three days has worsening symptoms, a normal body temperature, and tests positive for RSV. The question asks which test result is expected for this patient, with options being decreased platelet count, elevated serum IgE, neutrophil left shift, hypercapnia, and pulmonary infiltrates on chest X-ray. The ans…	0	0
268	117D68	Clinical Medicine (Specifics)	<p>30歳の男性。排尿時痛と尿道からの膿性分泌物を主訴に来院した。5日前に性交渉を持ち、その後痛みが生じるようになったという。尿所見：蛋白（-）、糖（-）、潜血（-）、沈渣に赤血球0~5/HPF、白血球50~100/HPFを認める。分泌物のGram染色でGram 陰性双球菌を認めた。</p><br><p>この疾患で<b>誤っている</b>のはどれか。</p>咽頭炎の原因となる。|クラミジアとの混合感染がある。|診断には PCR検査が有用である。|女性では骨盤炎症性疾患の原因となる。|ニューキ丿ロン系抗菌薬が第一選択薬である。	e	0	0	<p>A 30-year-old man visited the clinic with the main complaints of pain during urination and purulent discharge from the urethra. He had sexual intercourse 5 days ago, and the pain began afterwards. Urine test results: Protein (-), Sugar (-), Occult blood (-), 0-5 red blood cells/HPF and 50-100 white blood cells/HPF in the sediment. Gram-negative diplococci were observed in the Gram staining of …	In summary, a 30-year-old man presents with pain during urination and purulent urethral discharge after having sexual intercourse 5 days ago. Urine test and Gram staining results are provided. The question asks which statement is incorrect about this disease. The answer requires selecting one choice. The answer is "Neuraminidase inhibitor antibiotics are the first-choice drugs" because this patie…	1	0
269	117D69	Clinical Medicine (Specifics)	<p>71歳の男性。呼吸困難のため救急車で搬入された。1週間前から発熟と痰の増加を認め、呼吸困難も出現したため救急車を要請した。COPDで自宅近くの診療所に通院中である。意識は清明。体温37.3℃。心拍数108/分、整。血圧110/74mmHg。呼吸数24/分。 両側の胸部にcoarse crackles を聴取する。血液所見：白血数15,890（好中球91％、好酸球0％、単球5%、リンパ球4%）。血液生化学所見：総蛋白7.8g/dL、アルブミン4.5g/dL、AST14 U/L、 ALT7U/L、尿素窒素19mg/dL、クレアチニン0.7mg/dL、Na141mEq/L、K4.1mEq/L、Cl97mEq/L。CRP13mg/dL。動脈血ガス分折（鼻カニューラ3L/分酸素投与下）：pH7.42、PaCO<sub>2</sub>41Torr、 PaO<sub>2</sub>63Torr、…	d	1	0	<p>A 71-year-old man was brought in by ambulance due to difficulty breathing. He had been experiencing fever and increased phlegm for a week, and called an ambulance when his breathing difficulties worsened. He has been receiving treatment for COPD at a clinic near his home. He is conscious and alert. His body temperature is 37.3℃. His heart rate is 108 beats per minute and regular. His blood pre…	In summary, a 71-year-old man with a history of COPD presents with difficulty breathing, fever, increased phlegm, and infiltrative shadows on a chest CT scan. The question asks for the appropriate antibiotic to initiate for this patient. The answer requires selecting one choice. The answer is (Ceftriaxone) because the patient's presentation and symptoms are suggestive of a bacterial respiratory i…	1	0
270	117D70	Clinical Medicine (Specifics)	<p>58歳の女性（2妊2産）。下腹部膨満感を主訴に来院した。3か月間に急激な腹囲増大と食欲低下を自覚した。44歳時に左乳癌の治療歴がある。51歳で閉経。母方のおばが卵巣癌のため死亡。血圧128/74 mmHg。身長154cm、体重44kg。体温36.8℃。脈拍76/分、整。呼吸数 24/分。 腹部は膨隆 し、上腹部に及ぶ弾性硬の腫瘤を触知した。内診で、両側付属器と子宮が一塊となり可動性不良な骨盤内腫瘤を触知しDouglas窩と膀胱子宮窩にも各々腫瘤を触知した。直腸指診で平滑な直腸粘膜を触知した。血液所見：赤血球370万、Hb 10.8g/dL、Ht32%、白血球8,800、血小板19万。血液生化学所見：総蛋白6.8g/dL、アルブミン3.3g/dL、 総ビリルビン0.9mg/dL、AST28U/L、 ALT40 U/L、尿素窒素20mg/dL、クレアチニン0.8mg/dL、CEA2.8…	d	1	0	<p>A 58-year-old woman (2 pregnancies, 2 births) came to the clinic complaining of a feeling of fullness in her lower abdomen. She noticed a rapid increase in her waist size and a decrease in her appetite over the past 3 months. She has a history of treatment for left breast cancer at the age of 44. She went through menopause at 51 years old. Her maternal aunt died of ovarian cancer. Her blood pr…	In summary, a 58-year-old woman with a history of breast cancer presents with abdominal fullness, increased waist size, and decreased appetite over the past 3 months. She has a family history of ovarian cancer. Blood tests reveal an elevated CA125 level, and the pathological diagnosis from a laparoscopic tumor biopsy is high-grade serous carcinoma. The question asks which treatment should be perf…	1	0
271	117D71	Clinical Medicine (Specifics)	<p>8歳の男児。足首の痛みと足背の皮疹とを主訴に両親に連れられて来院した。3日前から足背と下腿に皮疹が出現し、昨日から腹痛と足関節痛を訴えている。体温36.5℃。 脈拍76/分、整。血圧90/54mmHg。両側の足背に皮疹を認める。眼球結膜に異常を認めない。咽頭発赤なし。頸部リンパ節を触知しない。心音と呼吸音とに異常を認めない。腹部は平坦、軟で、臍周囲に軽度圧痛を認める。右足の皮膚所見（別冊No .30）を別に示す。</p><br><p>この患児で最も考えられるのはどれか。</p>川崎病|血友病|IgA血管炎|若年性特発性関節炎|血栓性微小血管障害症	c	1	0	<p>An 8-year-old boy was brought to the clinic by his parents, complaining of pain in his ankle and a rash on the dorsum of his foot. The rash appeared on the dorsum of his foot and lower leg three days ago, and since yesterday, he has been complaining of abdominal pain and ankle joint pain. His body temperature is 36.5℃. His pulse rate is 76 beats per minute and regular. His blood pressure is 90…	In summary, an 8-year-old boy presents with ankle pain, a rash on the dorsum of his foot and lower leg, abdominal pain, and mild tenderness around the navel. His vital signs are within normal limits, and no abnormalities are found in other examinations. The question asks which condition is most likely in this child, with options being Kawasaki disease, hemophilia, IgA vasculitis, juvenile idiopat…	1	0
272	117D72	Clinical Medicine (Specifics)	<p>35歳の男性。健診で高血圧と腎機能低下を指摘されて来院した。自覚症状はない。父が血液透析を受けていたが、1年前にクモ膜下出血で突然死した。胸腹部に異常を認めない。 下腿に浮腫を認めない。尿所見：蛋白（-）、糖（-）、 潜血（-）。血液所見：赤血球444万、Hb12.7g/dL、Ht39%、白血球4,900、血小板21万。血液生化学所見：総蛋白7.3g/dL、アルブミン4.8g/dL、尿素窒素19mg/dL、クレアチニン1.9mg/dL、尿酸6.6mg/dL、Na142 mEq/L、 K4.5mEq/L、Cl107 mEq/L、Ca9.1 mg/dL。 腹部単純CT冠状断像（別冊No.31） を別に示す。</p><br><p>この患者の治療方針を決定するために必要な検査はどれか。</p>腎生検|FDG-PET|頭部 MRA|胸部エックス線撮影|上部消化管内視鏡検査	c	1	0	<p>A 35-year-old man visited the clinic after being alerted to high blood pressure and decreased kidney function during a health checkup. He has no symptoms. His father was on hemodialysis but died suddenly of a subarachnoid hemorrhage a year ago. No abnormalities were found in the chest or abdomen. There is no edema in the lower legs. Urinalysis results: protein (-), sugar (-), occult blood (-).…	In summary, a 35-year-old man with a family history of kidney disease and subarachnoid hemorrhage is found to have high blood pressure and decreased kidney function but no symptoms. The question asks which test is necessary to determine the treatment strategy for this patient. The answer requires selecting one choice. The answer is (kidney biopsy) because the patient has decreased kidney function…	0	0
273	117D73	Clinical Medicine (Specifics)	<p>12歳の女児。1週間前から断続的に生じる左側腹部痛を主訴に来院した。既往歴に特記すべきことはない。身長153cm、体重42kg。体温36.3℃。脈拍80/分、整。血圧112/72mmHg。呼吸数12/分。腹部は平坦で、反跳痛を認めない。左の肋骨脊柱角に叩打痛を認める。尿所見：蛋白（-）、糖（-）、ケトン体（-）、潜血（-）、沈渣に異常を認めない。血液所見：赤血球474万、Hb13.0g/dL、Ht40%、白血球6,500、血小板28万。血液生化学所見：総蛋白6.7g/dL、アルブミン4.3g/dL、総ビリルビ ン0.3 mg/dL、AST14 U/L、ALT8U/L、LD156U/L（基準 120~245）、尿素窒素9mg/dL、クレアチニン0.5mg/dL、尿酸3.5 mg/dL、血糖82mg/dL、 Na144mEq/L、K4.0mEq/L、 Cl108 mEq/L、Ca3.8…	d	1	0	<p>A 12-year-old girl came to the clinic with intermittent left abdominal pain that started a week ago. There is no notable medical history. She is 153cm tall and weighs 42kg. Her body temperature is 36.3℃. Her pulse is 80 beats per minute and regular. Her blood pressure is 112/72mmHg. Her respiratory rate is 12 breaths per minute. Her abdomen is flat, and no rebound tenderness is observed. There…	In summary, a 12-year-old girl presents with intermittent left abdominal pain, normal vital signs, and no significant findings on blood tests, urinalysis, or abdominal CT scan. The question asks for the most appropriate treatment from the given options. The answer requires selecting one choice. The answer is (pyeloplasty) because the tenderness at the left costovertebral angle may indicate an iss…	1	0
274	117D74	Clinical Medicine (Specifics)	<p>76歳の女性（3妊3産）。大腿骨骨折のため入院中である。膀胱内留置カテーテルを抜去した翌日、外陰部の腫瘤を認めた。本人は1年前から外陰部のしこりを自覚していたが、日常生括に支障がないため受診していなかったという。意識は清明。身長154cm、体重64kg。体温36.8℃。脈拍72/分、整。血圧126/74mmHg。呼吸数14/分。胸腹部の身体所見に異常を認めない。血液所見と血液生化学所見とに異常を認めない。診察時の外陰部写真（別冊No. 33）を別に示す。</p><br><p>この患者に認めた場合、腫瘤の用手還納を急ぐのはどれか。</p>帯下|尿閉|外痔核|尿失禁|子宮膣部粘膜擦過傷	b	1	0	<p>A 76-year-old woman (3 pregnancies, 3 births) is hospitalized for a femur fracture. The day after her indwelling bladder catheter was removed, a swelling in the vulva was observed. She had been aware of a lump in the vulva for a year but had not sought medical attention because it did not interfere with her daily life. She is conscious and alert. Her height is 154cm and her weight is 64kg. Her…	In summary, a 76-year-old woman with a history of femur fracture has swelling in her vulva after removing her indwelling bladder catheter. She had been aware of a lump in the vulva for a year but did not seek medical attention. Her vital signs and blood tests are normal. The question asks which reason would prompt urgent manual reduction of the swelling from the provided options. The answer requi…	1	0
275	117D75	Clinical Medicine (Specifics)	<p>65歳の男性。胸部痛を主訴に来院した。4か月前から持続性の右胸部痛が出現し、徐々に増強したため受診した。40年前から建設業に従事していた。体温36.3℃。脈拍72/分、整。血圧128/72mmHg。呼吸数18/分。SpO<sub>2</sub>98%（room air）。右胸部の呼吸音は減弱し、打診で濁音を認める。血液検査所見で炎症所見は認めないが、胸水中のヒアルロン酸は125,000ng/mLと著明な増加を認めた。胸部エックス線写真（別冊No.34A）と胸部造影CT（別冊No.34B）を別に示す。</p><br><p>確定診断のために必要な検査はどれか。</p>胸膜生検|胸部MRI|FDG-PET|気管支鏡下肺生検|腫瘍マーカー測定	a	1	0	<p>A 65-year-old man visited the hospital with the chief complaint of chest pain. Persistent pain in the right chest area began 4 months ago, gradually intensifying, prompting him to seek medical attention. He has been working in the construction industry for 40 years. His body temperature is 36.3℃, pulse rate is 72 beats per minute, regular. Blood pressure is 128/72mmHg. Respiratory rate is 18 b…	In summary, a 65-year-old man with a history of working in the construction industry presents with persistent right chest pain, diminished breath sounds, dullness on percussion, and significantly increased hyaluronic acid in the pleural fluid. Which test is required for a definitive diagnosis among pleural biopsy, chest MRI, FDG-PET, bronchoscopic lung biopsy, and tumor marker measurement? The an…	1	0
276	117E1	Basics of Medicine (Essential)	<p> 介入研究はどれか。</p>横断研究|コホート研究|症例対照研究|ケースシリーズ研究|ランダム化比較試験〈RCT〉	e	0	0	<p>Which of these is an interventional study?</p> Cross-sectional study|cohort study|case-control study|case series study|randomized controlled trial [RCT]	In summary, which of these study types is an interventional study? The answer requires selecting one choice. The answer is (randomized controlled trial [RCT]) because an RCT is an experimental study design in which participants are randomly allocated to receive either the intervention being tested or a control treatment (such as a placebo or the standard treatment). This study design allows resea…	1	0
277	117E2	Basics of Medicine (Essential)	<p> やせと続発性無月経の学生アスリートの診療で注意すべき合併症はどれか。</p>痤瘡|脂肪肝|骨粗鬆症|下垂体腺腫|子宮腺筋症	c	0	0	<p>Which complication should be carefully considered when treating student athletes with weight loss and secondary amenorrhea?</p> Acne|fatty liver|osteoporosis|pituitary adenoma|uterine adenomyosis	In summary, which complication should be carefully considered when treating student athletes with weight loss and secondary amenorrhea? The answer requires selecting one choice. The answer is (osteoporosis) because student athletes with weight loss and secondary amenorrhea are at risk for developing osteoporosis due to decreased estrogen levels and inadequate nutrition. Estrogen plays a crucial r…	1	0
278	117E3	Basics of Medicine (Essential)	<p> 女性の骨盤内炎症性疾患を最も示唆する身体所見はどれか。</p>帯下の悪臭|睥臟の触知|子宮ロの開大|下腹部腫瘤触知|Douglas窩の圧痛	e	0	0	<p>Which physical finding is most suggestive of a female pelvic inflammatory disease?</p> Foul-smelling vaginal discharge|palpable testes|dilated cervical os|palpable lower abdominal mass|tenderness in the Douglas pouch	In summary, which physical finding is most suggestive of a female pelvic inflammatory disease among the options provided? The answer requires selecting one choice. The answer is tenderness in the Douglas pouch because it is a classic sign of pelvic inflammatory disease (PID) in females. The Douglas pouch, also known as the rectouterine pouch, is an area located between the uterus and rectum. Tend…	1	0
279	117E4	Basics of Medicine (Essential)	<p> トリアージタッグ〈識別札〉について誤っているのはどれか。</p>傷病者識別のために使用する。|我が国の規格は統一されている。|装着はどの部位に付けても構わない。|多数の傷病者が同時発生したときに使う。|死亡している場合は黒色タッグを装着する。	c	0	0	<p>Which of the following is incorrect about triage tags?</p> Used for identifying casualties|Unified standards exist in our country|Can be attached to any body part|Used when a large number of casualties occur simultaneously|Black tag is used when the person is deceased.	In summary, which statement about triage tags is incorrect? The answer requires selecting one choice. The answer is "Unified standards exist in our country" because triage tag systems may vary depending on the country or region, and there is no universally accepted standard. The other statements are correct: triage tags are used for identifying casualties, can be attached to any body part, are us…	0	0
280	117E5	Basics of Medicine (Essential)	<p> 瞳孔異常をきたす原因と所見の組合せで誤っているのはどれか。</p>急性緑内障発作 - 散瞳|交感神経作動薬 - 散瞳|Horner症候群 - 散瞳|動眼神経麻痺 - 散瞳|有機リン中毒 - 縮瞳	c	0	0	<p>Which combination of causes and findings for abnormal pupil dilation is incorrect?</p> Acute glaucoma attack - Mydriasis|Sympathomimetic drugs - Mydriasis|Horner's syndrome - Mydriasis|Oculomotor nerve palsy - Mydriasis|Organophosphate poisoning - Miosis	In summary, the question asks which combination of causes and findings for abnormal pupil dilation is incorrect among the given options. The answer requires selecting one choice. The answer is (Horner's syndrome - Mydriasis) because Horner's syndrome is characterized by miosis (constricted pupils) rather than mydriasis (dilated pupils). All the other options correctly associate the cause with the…	1	0
281	117E6	Basics of Medicine (Essential)	<p> 写真（<b>別冊No. 1A〜E</b>）を別に示す。気管挿管に用いる器具はどれか。</p>A|B|C|D|E	e	1	0	<p>Shown separately is a photo. Which instrument is used for endotracheal intubation?</p> A|B|C|D|E	In summary, the question asks which instrument is used for endotracheal intubation. The answer requires selecting one choice. The answer cannot be provided based on the text alone, as the photo is not available. However, the instrument commonly used for endotracheal intubation is a laryngoscope.	0	1
282	117E7	Basics of Medicine (Essential)	<p> 失神している患者の心電図モニターの波形（<b>別冊No. 2</b>）を別に示す。直ちに投与すべきなのはどれか。</p>アトロピン|アドレナリン|ジアゼパム|ベラパミル|リドカイン	a	1	0	<p>Which drug should be administered immediately to a patient who is unconscious, as indicated by a separate electrocardiogram monitor waveform?</p> Atropine|Adrenaline|Diazepam|Verapamil|Lidocaine	In summary, which drug should be administered immediately to an unconscious patient based on their electrocardiogram monitor waveform? The answer requires selecting one choice. The answer is (Adrenaline) because it is the first-line drug used in advanced cardiac life support for managing life-threatening cardiac conditions, such as ventricular fibrillation or pulseless ventricular tachycardia. Ad…	0	0
283	117E8	Basics of Medicine (Essential)	<p> 広範な筋肉内出血の原因となるのはどれか。</p>後天性血友病A|本態性血小板血症|抗リン脂質抗体症候群|免疫性血小板減少性紫斑病|IgA血管炎〈Schönlein-Henoch紫斑病〉	a	0	0	<p>What causes extensive bleeding within muscles?</p> Acquired hemophilia A|essential thrombocythemia|antiphospholipid antibody syndrome|immune thrombocytopenic purpura|IgA vasculitis (Schönlein-Henoch purpura)	In summary, the question asks for the cause of extensive bleeding within muscles among the options provided: Acquired hemophilia A, essential thrombocythemia, antiphospholipid antibody syndrome, immune thrombocytopenic purpura, and IgA vasculitis (Schönlein-Henoch purpura). The answer requires selecting one choice. The answer is (Acquired hemophilia A) because it is a rare bleeding disorder cause…	1	0
284	117E9	Basics of Medicine (Essential)	<p> 成人の三角筋での筋肉注射で、注射部位が遠位測にずれると起こりやすくなる合併症はどれか。</p>肩関節障害|肩腱板損傷|血栓性静脈炎|橈骨神経損傷|上腕動脈損傷	d	0	0	<p>Which complication is more likely to occur in adults if the injection site for intramuscular injection in the deltoid muscle shifts towards the distal side?</p> Shoulder joint disorder|rotator cuff injury|thrombophlebitis|radial nerve injury|brachial artery injury	In summary, which complication is more likely to occur in adults if the injection site for intramuscular injection in the deltoid muscle shifts towards the distal side? The options are shoulder joint disorder, rotator cuff injury, thrombophlebitis, radial nerve injury, and brachial artery injury. The answer requires selecting one choice. The answer is (radial nerve injury) because if the injectio…	1	0
285	117E10	Basics of Medicine (Essential)	<p> 生活習慣の改善で発症予防が期待できる疾患はどれか。</p>歯周病|1型糖尿病|悪性リンパ腫|急性骨髄性白血病|原発性アルドステロン症	a	0	0	<p>Which diseases can be prevented by improving lifestyle habits?</p> Periodontal disease|Type 1 diabetes|malignant lymphoma|acute myeloid leukemia|primary aldosteronism	In summary, which diseases can be prevented by improving lifestyle habits out of the options provided: Periodontal disease, Type 1 diabetes, malignant lymphoma, acute myeloid leukemia, and primary aldosteronism? The answer requires selecting one choice. The answer is Periodontal disease because it is most directly influenced by lifestyle habits, such as oral hygiene practices, diet, and tobacco u…	1	0
286	117E11	Basics of Medicine (Essential)	<p> 行動変容のステージと患者へのアプローチの組合せで適切なのはどれか。</p>無関心期 - 目標の設定|関心期 - 情報の提供|準備期 - 行動計画の作成|実行期 - 罰則の設定|維持期 - 支援の終了	c	0	0	<p>Which combination of behavior change stages and approaches to patients is appropriate?</p> Disinterest stage - Goal setting|Interest stage - Information provision|Preparation stage - Action plan creation|Execution stage - Penalty setting|Maintenance stage - Support termination	In summary, you are asking which combination of behavior change stages and approaches to patients is appropriate. The answer requires selecting one choice. The answer is: Disinterest stage - Goal setting Interest stage - Information provision Preparation stage - Action plan creation Execution stage - Penalty setting Maintenance stage - Support termination because these combinations align with the…	0	1
287	117E12	Basics of Medicine (Essential)	<p>成人の動脈血ガス分析を目的とした大腿動脈からの採血について正しいのはどれか。</p>穿刺針の太さは18Gを選択する。|動脈の走行は目視で確認する。|皮膚に対して直角に穿刺する。|シリンジに十分な陰圧をかける。|抜針後に穿刺部位をよく揉む。	c	0	0	<p>Which of the following is correct about blood collection from the femoral artery for arterial blood gas analysis in adults?</p> Choose an 18G needle for puncture.|Visualize the arterial course.|Puncture the skin at a right angle.|Apply sufficient negative pressure to the syringe.|Massage the puncture site well after removing the needle.	In summary, the question asks which statement is correct about blood collection from the femoral artery for arterial blood gas analysis in adults, with the given options. The answer requires selecting one choice. The answer is (Visualize the arterial course) because understanding the arterial course is essential for ensuring a safe and accurate puncture. The other options are incorrect: An 18G ne…	0	0
288	117E13	Basics of Medicine (Essential)	<p> 疾患と特徴的な症候との組合せで誤っているのはどれか。</p>関節リウマチ - 中足趾節関節の腫脹|乾癬性関節炎 - 遠位指節間関節の腫脹|強直性脊椎炎 - 安静により改善する腰背部痛|Sjögren症候群 - 舌乳頭の萎縮|皮膚筋炎 - 頸部における屈筋優位の筋力低下	c	0	0	<p>Which combination of disease and characteristic symptom is incorrect?</p> Rheumatoid arthritis - swelling of the mid-foot joints|psoriatic arthritis - swelling of the distal interphalangeal joints|ankylosing spondylitis - lower back pain that improves with rest|Sjögren's syndrome - atrophy of the tongue papillae|dermatomyositis - dominant neck flexor muscle weakness	In summary, which combination of disease and characteristic symptom is incorrect among the provided options? The answer requires selecting one choice. The answer is (ankylosing spondylitis - lower back pain that improves with rest) because ankylosing spondylitis is characterized by lower back pain that typically worsens with rest and improves with physical activity, which is the opposite of the d…	1	0
289	117E14	Basics of Medicine (Essential)	<p> 腹部の触診で正しいのはどれか。</p>健常者の脾臓は深吸気時に触知する。|健常者では両側の腎臟全体を触知する。|反跳痛は除圧時より加圧時の痛みが強い。|Murphy徴候は患者が大きく息を吐いた時に評価する|McBurney圧痛点は臍と右前上腸骨棘を結ぶ線上外側1/3にある。	e	0	0	<p>Which of these is correct in abdominal palpation?</p> Normal spleen can be felt during deep inhalation.|In healthy individuals, both kidneys can be palpated entirely.|Rebound tenderness causes more pain upon release than when pressing.|Murphy's sign is evaluated when the patient exhales deeply.|McBurney's point of tenderness is located at the lateral 1/3 of the line connecting the navel and th…	In summary, the question asks which statement is correct regarding abdominal palpation. The answer requires selecting one choice. The answer is "Rebound tenderness causes more pain upon release than when pressing" because rebound tenderness is a clinical sign used to evaluate patients for peritonitis or other intra-abdominal pathology, where pain increases upon the release of pressure during abdo…	0	0
290	117E15	Basics of Medicine (Essential)	<p> 視診後の腹部診察順として正しいのはどれか。</p>触診 -> 打診 -> 聴診|触診 -> 聴診 -> 打診|打診 -> 聴診 -> 触診|打診 -> 触診 -> 聴診|聴診 -> 打診 -> 触診	e	0	0	<p>Which is the correct order for abdominal examination after visual inspection?</p> Palpation -> Percussion -> Auscultation|Palpation -> Auscultation -> Percussion|Percussion -> Auscultation -> Palpation|Percussion -> Palpation -> Auscultation|Auscultation -> Percussion -> Palpation	In summary, the question asks for the correct order of abdominal examination steps after visual inspection. The answer requires selecting one choice. The answer is (Auscultation -> Percussion -> Palpation) because this sequence allows for the detection of bowel sounds before potentially altering them through percussion or palpation. Additionally, it helps to avoid eliciting pain or discomfort in …	1	0
291	117E16	Basics of Medicine (Essential)	<p> 人を対象とした介入を伴う医学研究を実施するにあたり、倫理審査前に行わなければならないのはどれか。</p>インフォームドコンセントの取得|研究参加希望者の適格性の判定|データの収集・解析方法の計画|研究協力者への謝金の支払い|治験薬剤の投与	c	0	0	<p>Which of the following must be done before an ethical review in conducting medical research involving human interventions?</p> Informed consent acquisition|eligibility determination of research participants|planning data collection and analysis methods|payment of remuneration to research collaborators|administration of investigational drugs	In summary, which action must be taken before an ethical review in conducting medical research involving human interventions? The answer requires selecting one choice. The answer is (eligibility determination of research participants) because determining the eligibility of research participants is crucial for ensuring that the study population is appropriate and that the research is conducted eth…	0	0
292	117E17	Basics of Medicine (Essential)	<p> プロトロンビン時間の測定を行う血液検体に最も適した抗凝固剤はどれか。</p>EDTA|へパリン|ワルファリン|フッ化ナトリウム|クエン酸ナトリウム	e	0	0	<p>Which anticoagulant is most suitable for measuring prothrombin time in blood samples?</p> EDTA|heparin|warfarin|sodium fluoride|sodium citrate	In summary, which anticoagulant is most suitable for measuring prothrombin time in blood samples out of the options provided, which are EDTA, heparin, warfarin, sodium fluoride, and sodium citrate? The answer requires selecting one choice. The answer is sodium citrate because it is the most commonly used anticoagulant for measuring prothrombin time in blood samples. Sodium citrate prevents blood …	1	0
293	117E18	Basics of Medicine (Essential)	<p>アナフィラキシーにおけるアドレナリン投与について適切なのはどれか。</p>皮下に投与する。|妊婦には使用しない。|自己注射が認められている。|不整脈がある場合は使用しない。|ショックになってから投与する。	c	0	0	<p>Which of the following is appropriate for administering adrenaline in anaphylaxis?</p> Subcutaneous administration.|Do not use in pregnant women.|Self-injection is allowed.|Do not use if arrhythmia is present.|Administer after going into shock.	In summary, which option is appropriate for administering adrenaline in anaphylaxis? The answer requires selecting one choice. The answer is (Self-injection is allowed) because adrenaline (epinephrine) is the first-line treatment for anaphylaxis, and self-injection using an auto-injector, such as an EpiPen, is a crucial and lifesaving measure during an anaphylactic reaction.	1	0
294	117E19	Basics of Medicine (Essential)	<p>食事摂取基準の指標の概念図（<b>別冊No.3</b>）を別に示す。<br>ほとんどの人が1日の必要量を満たすと推定される1日の摂取量（推奨量）はどれか。</p>A|B|C|D|E	b	1	0	<p>A conceptual diagram of dietary intake standards is shown separately.<br>Which is the estimated daily intake (recommended amount) that most people are expected to meet their daily needs?</p>A|B|C|D|E	In summary, the question asks for the estimated daily intake (recommended amount) from a provided conceptual diagram that most people are expected to meet their daily needs. The answer requires selecting one choice. Unfortunately, I cannot see the conceptual diagram provided. Therefore, I am unable to determine the correct answer for this question. Please provide more information or context about…	0	1
295	117E20	Basics of Medicine (Essential)	<p>初発症状が肉眼的血尿とならないのはどれか。</p>腎癌|腎孟癌|膀胱癌|前立腺癌|精巣腫瘍	e	0	0	<p>Which condition does not initially present with visible hematuria?</p> Kidney cancer|Renal pelvis cancer|Bladder cancer|Prostate cancer|Testicular tumor	In summary, which condition does not initially present with visible hematuria out of the options provided, which are Kidney cancer, Renal pelvis cancer, Bladder cancer, Prostate cancer, and Testicular tumor? The answer requires selecting one choice. The answer is (Testicular tumor) because it primarily affects the testes and is not directly related to the urinary system. Conditions such as kidney…	1	0
296	117E21	Basics of Medicine (Essential)	<p>患者の服薬アドヒアランスを向上するための医師の行動として適切なのはどれか。</p>処方日数を長くする。|薬の飲み忘れを叱責する。|副作用の説明を省略する。|内服回数を可能な限り分割する。|疾病や治療についての思者の理解を確認する。	e	0	0	<p>Which of the following actions by a doctor is appropriate to improve a patient's medication adherence?</p> Extend the prescription duration.|Scold the patient for forgetting to take their medication.|Omit explaining side effects.|Divide the dosing frequency as much as possible.|Ensure the patient understands the disease and treatment.	In summary, the question asks which action a doctor can take to improve a patient's medication adherence. The answer requires selecting one choice. The answer is (Ensure the patient understands the disease and treatment) because patient education is crucial for medication adherence. When patients understand their condition and the importance of the treatment, they are more likely to follow their …	1	0
297	117E22	Basics of Medicine (Essential)	<p>心尖部に以下の模式図に示すパターンで心雑音が聴取される疾患はどれか。</p>僧帽弁狭窄症|僧帽弁閉鎖不全症|大動脈弁狭窄症|大動脈弁閉鎖不全症|動脈管開存症	b	1	0	<p>Which disease is characterized by a heart murmur in the pattern shown in the schematic diagram at the apex of the heart?</p> Mitral valve stenosis|mitral valve regurgitation|aortic valve stenosis|aortic valve regurgitation|patent ductus arteriosus	In summary, the question asks which disease is characterized by a heart murmur in the pattern shown in the schematic diagram at the apex of the heart, with the options being mitral valve stenosis, mitral valve regurgitation, aortic valve stenosis, aortic valve regurgitation, and patent ductus arteriosus. The answer requires selecting one choice. The answer is (mitral valve regurgitation) because …	1	0
298	117E23	Basics of Medicine (Essential)	<p>第一次世界大戦とほぼ時期を同じくしてパンデミックがみられた感染症はどれか。</p>エボラ出血熱|インフルエンザ|鳥インフルエンザ（H5Nl）|中東呼吸器症候群＜MERS＞|後天性ヒト免疫不全症候群＜AIDS＞	b	0	0	<p>Which pandemic infectious disease occurred around the same time as World War I?</p> Ebola hemorrhagic fever|influenza|avian influenza (H5N1)|Middle East Respiratory Syndrome (MERS)|Acquired Human Immunodeficiency Syndrome (AIDS)	In summary, the question asks which pandemic infectious disease occurred around the same time as World War I, with options: Ebola hemorrhagic fever, influenza, avian influenza (H5N1), Middle East Respiratory Syndrome (MERS), and Acquired Human Immunodeficiency Syndrome (AIDS). The answer requires selecting one choice. The answer is influenza because the 1918 influenza pandemic, also known as the …	1	0
299	117E24	Basics of Medicine (Essential)	<p>標準予防策＜standard precautions＞について正しいのはどれか。</p>滅菌手袋を着用する。|感染症と診断してから実施する。|次亜塩素酸ナトリウムで手指衛生を行う。|患者が嘔吐している場合は撥水性ガウンを着用して診察する。|患者の唾液が付着した木製舌圧子は一般廃棄物として処理する。	d	0	0	<p>Which of the following is correct regarding standard precautions?</p> Wear sterilized gloves.|Implement only after diagnosing an infectious disease.|Perform hand hygiene with sodium hypochlorite.|Wear a water-repellent gown when examining a vomiting patient.|Dispose of wooden tongue depressors with patient's saliva as general waste.	In summary, the question asks which statement is correct regarding standard precautions. The answer requires selecting one choice. The answer is "Wear a water-repellent gown when examining a vomiting patient" because standard precautions are designed to protect both healthcare workers and patients from the spread of infections. Wearing a water-repellent gown when examining a vomiting patient help…	1	0
300	117E25	Basics of Medicine (Essential)	<p>膝蓋腱反射について誤っているのはどれか。</p>末相神経障害で低下する。|下肢の力を抜くように指示する。|両上肢の随意把持努力により減弱する。|大腿四頭筋の収縮により下腿が前方に上がる。|ハンマーのバランスのよい部分を持って診察する。	c	0	0	<p>Which of the following is incorrect about the patellar reflex?</p> Decreased in distal nerve damage.|Instruct to relax the lower limb.|Weakened by voluntary grasp effort of both upper limbs.|Lower leg rises forward due to contraction of the quadriceps femoris.|Hold the well-balanced part of the hammer for examination.	In summary, which statement about the patellar reflex is incorrect? The answer requires selecting one choice. The answer is (Decreased in distal nerve damage) because the patellar reflex is a deep tendon reflex that involves the L2-L4 spinal nerves and tests the integrity of the femoral nerve, not distal nerves. The other options correctly describe aspects of the patellar reflex.	0	0
301	117E26	Clinical Medicine (Essential)	<p>28歳の女性（0妊0産、挙児希望あり）。息切れとめまいを主訴に救急車で搬入された。6か月前から月経血量が増え、夜中に夜間用ナプキンを超えて出血する回数が多くなった。最近は階段を昇るときに息切れを自覚していた。1週間前に産婦人科を受診し、骨盤部、MRI検査を行った。3日前から月経が始まり、昨晩から多量の性器出血があり、朝にはめまいが出現し起立できず、救急車を要請した。1年前の子宮頸がん検診で異常は指摘されていないという。顔面蒼白だが、意識は清明。身長160 cm、体重52 kg.体温 36.4℃。心拍数120/分、整。血圧80/42mmHg。呼吸数22/分。SpO<sub>2</sub>99%（room air）。血液所見:赤血球182万、Hb 4.5 g/dL、Ht 17%、白血球6,700、血小板21万、PT-INR 1.0（基準0.9〜1.1）.血液生化学所見:総蛋白6.7 g…	a	1	0	<p>A 28-year-old woman (nulligravida, nullipara, and desires children) was brought in by ambulance with the chief complaints of shortness of breath and dizziness. For the past six months, her menstrual blood volume increased, and the number of times she bled beyond her nighttime sanitary pads increased. Recently, she noticed shortness of breath when climbing stairs. She visited a gynecologist a w…	In summary, a 28-year-old woman with a history of heavy menstrual bleeding and shortness of breath presents with severe anemia and dizziness. She has a large, firm mass in the lower part of her uterus. Which treatment should be performed immediately after initial stabilization? The answer requires selecting one choice. The answer is (Red blood cell transfusion) because the patient is experiencing…	1	0
302	117E27	Clinical Medicine (Essential)	<p>8か月の男児。けいれんが続くため自宅でジアゼパムの坐薬を使用したが、けいれんが消失しないため救急車で搬入された。熱性けいれん重積の既往がある。来院時、呼びかけに反応せず、口から泡を吹き、上下肢の強直間代性けいれんが30分以上持続している。体温38.6℃。心拍数156/分、整。呼吸数24/分。SpO<sub>2</sub>92%（room air）。フェイスマスクから2L/分の酸素を投与したところSpO<sub>2</sub>2は98%に上昇した。末梢静脈路を確保した。<br>次に行うべき対応はどれか。</p>経過観察|解熱薬の投与|経鼻胃管の留置|ジアゼパムの静脈内投与|気管挿管による人工呼吸	d	0	0	<p>An 8-month-old boy was brought in by ambulance because his convulsions did not stop after using a diazepam suppository at home. He has a history of febrile convulsions. Upon arrival at the hospital, he does not respond to being called, has foam coming from his mouth, and has been experiencing tonic-clonic convulsions in his upper and lower limbs for more than 30 minutes. His body temperature i…	In summary, an 8-month-old boy with a history of febrile convulsions has been experiencing tonic-clonic convulsions for over 30 minutes and does not respond to being called. His vital signs are provided, and his condition improved after administering oxygen. The question asks for the next appropriate action to take from the options given. The answer requires selecting one choice. The answer is (i…	1	0
303	117E28	Clinical Medicine (Essential)	<p>40歳の女性。シュノーケリング中にうつ伏せで浮かんでいるところを発見され、救急車で搬入された。救急隊が到着した際には心肺停止状態であり、適切な処置により心拍は再開したが、入院4日目の頭部単純CTで皮髄境界消失と尿崩症を認めたため、入院6日目と7日目に法的脳死判定を実施して脳死と判定された。事故の前に臟器提供に関する本人の口頭による拒否の意思表示はなかった。<br>この患者で臓器提供ができる根拠に該当しないのはどれか</p>個人番号カードの意思表示|運転免許証の意思表示|健康保険証の意思表示|医師の承諾|家族の承諾	d	0	0	<p>A 40-year-old woman was found floating face-down while snorkeling and was brought to the hospital by ambulance. When the emergency team arrived, she was in cardiac arrest. Her heartbeat was restored with appropriate treatment, but on the fourth day of hospitalization, a simple head CT scan revealed a loss of the skin-brain boundary and diabetes insipidus. She was determined to be brain dead af…	In summary, a 40-year-old woman is determined to be brain dead after a snorkeling accident, and the question asks which of the listed options does NOT qualify as a basis for organ donation in this patient. The answer requires selecting one choice. The answer is (consent of the doctor) because the basis for organ donation in Japan typically relies on the individual's intention expressed through sp…	1	0
304	117E29	Clinical Medicine (Essential)	<p>83歳の女性。腰痛を主訴に来院した。持続性の腰痛に対して、自宅近くの医院で処方されたNSAIDを服用していた。一時的に疼痛は緩和したが、再び増悪したため紹介受診した。精査の結果、多発肝転移を伴う膵癌と診断された。薬物による抗癌治療などの積極的な治療を希望しなかった。食事摂取量は以前と比較し、わずかに減少している。<br>この患者に対する疼痛緩和としてまず行うのはどれか。</p>NSAIDの増量|持続硬膜外麻酔|膵癌への放射線照射|オピオイドの経口投与|副腎皮質ステロイド投与	d	0	0	<p>An 83-year-old woman visited the clinic with the main complaint of lower back pain. She had been taking NSAIDs prescribed by a nearby clinic for her persistent lower back pain. The pain temporarily subsided, but worsened again, so she was referred for further examination. As a result, she was diagnosed with pancreatic cancer accompanied by multiple liver metastases. She did not wish to undergo…	In summary, an 83-year-old woman with lower back pain has been diagnosed with pancreatic cancer and multiple liver metastases. She does not want aggressive treatments like chemotherapy, and her food intake has decreased. What should be done first for her pain relief from the following options? The answer requires selecting one choice. The answer is (Oral administration of opioids) because, in thi…	1	0
305	117E30	Clinical Medicine (Essential)	<p>34歳の初産婦（3妊0産）。妊娠13週、妊婦健康診査のために来院した。前回妊娠は妊娠15週に、前々回の妊娠は妊娠16週に、いずれも胎胞が膨隆し自然流産している。これまでの精査で抗リン脂質抗体症候群や糖代謝異常は認めない。<br>適切な対応はどれか。</p>頸管縫縮術|NSAID投与|β<sub>2</sub>刺激薬投与|マグネシウム製剤投与|副腎皮質ステロイド投与	a	0	0	<p>A 34-year-old primigravida (3 pregnancies, 0 deliveries) woman is in her 13th week of pregnancy and has come for a prenatal checkup. Her previous pregnancy ended in a miscarriage at 15 weeks and the one before that at 16 weeks, both with an enlarged gestational sac. No antiphospholipid antibody syndrome or glucose metabolism abnormalities have been found in her previous examinations.<br>Which …	In summary, a 34-year-old primigravida woman in her 13th week of pregnancy with a history of two miscarriages presents for a prenatal checkup. The question asks for the appropriate course of action among cervical cerclage, NSAID administration, β2 agonist administration, magnesium medication administration, and corticosteroid administration. The answer requires selecting one choice. The answer is…	1	0
306	117E31	Clinical Medicine (Essential)	<p>47歳の男性。腹部の皮疹を主訴に来院した。3日前から腹部に痛みを伴う皮疹を自覚し、改善しないため受診した。体温36.8℃。腹部から背部に皮疹が散在しており自発痛を認め、帯状疱疹と診断した。皮疹の分布図（<b>別冊No.5</b>）を別に示す。<br>罹患した神経支配領域として正しいのはどれか。</p>第8胸髄|第10胸髄|第12胸髄|第2腰髄|第4腰髄	b	1	0	<p>A 47-year-old man visited the clinic with a chief complaint of a rash on his abdomen. He noticed a painful rash on his abdomen 3 days ago, and decided to see a doctor as it did not improve. His body temperature is 36.8℃. The rash is scattered from the abdomen to the back, with spontaneous pain, and he was diagnosed with shingles. A separate diagram of the rash distribution is provided.<br>Whic…	In summary, a 47-year-old man has a painful rash on his abdomen and back, diagnosed as shingles, and we need to determine the correct nerve distribution area affected. The answer requires selecting one choice. The answer is (10th thoracic spinal nerve) because the rash's distribution on the abdomen and back suggests that it is affecting the T10 dermatome, which corresponds to the 10th thoracic sp…	1	0
307	117E32	Clinical Medicine (Essential)	<p>4歳の男児。自宅で径3cmのぶどうを食べたとき、急に激しくむせて顔色が悪くなったため救急車で搬入された。救急車内では、意識はあるが両手で首をつかんで苦しそうにしており、救急隊員によりHeimlich法が実施されたが状況は改善しなかった。病院到着直後にモニターを装着していると意識を失った。頸動脈を触知しない。<br>直ちに行う処置として適切なのはどれか。</p>開胸手術|静脈路確保|心肺蘇生法|背部叩打法|気管支鏡下摘出術	c	0	0	<p>A 4-year-old boy was brought to the hospital by ambulance after suddenly choking and turning pale while eating a 3cm grape at home. In the ambulance, he was conscious but appeared to be in distress, grasping his neck with both hands. The Heimlich maneuver was performed by the paramedics, but his condition did not improve. Shortly after arriving at the hospital, he lost consciousness while bein…	In summary, a 4-year-old boy choked on a 3cm grape, and despite the Heimlich maneuver, his condition did not improve. He lost consciousness and had no detectable carotid pulse. The question asks for the most appropriate immediate intervention from the given options. The answer requires selecting one choice. The answer is (cardiopulmonary resuscitation) because the boy has lost consciousness and h…	1	0
308	117E33	Clinical Medicine (Essential)	<p>72歳の女性。歩く速度が遅くなったことを主訴に娘とともに来院した。最近は電車やバスを利用して外出する頻度が減り、横断歩道を青信号のうちに渡りきることが困難になった。食欲が以前より減り、ふさぎ込みがちだという。骨粗鬆症で内服治療中である。身長155 cm、体重38 kg。体温36.5℃。<br>研修医と指導医の会話を示す。<br>指導医:「この患者さんの状態は、ロコモティブシンドロームと考えられます。今後、どのような問題が生じますか」<br>研修医:「早めに対応しないと要介護の必要性が増加します」<br>指導医:「それではどのような対応が適切でしょうか」<br>研修医:「<u>①上下肢の筋力調練</u>、<u>②栄養指導</u>、<u>③こころの健康への配慮</u>も必要です。<u>④転倒予防の指導</u>も重要で、<u>⑤外出は禁止</u>すべきです」<br>下線部で示した対応のう…	e	0	0	<p>A 72-year-old woman came to the clinic with her daughter, complaining of a slower walking speed. Recently, she has reduced her use of trains and buses, and finds it difficult to cross the street within the green signal. Her appetite has decreased, and she seems to be more withdrawn than before. She is currently on oral medication for osteoporosis. She is 155 cm tall and weighs 38 kg. Her body …	In summary, a 72-year-old woman presents with slower walking speed, decreased appetite, and social withdrawal. She is on medication for osteoporosis. A resident and supervising physician discuss her condition, potential future problems, and possible interventions. The question asks which of the five underlined interventions is incorrect. The answer requires selecting one choice. The answer is ⑤ (…	1	0
309	117E34	Clinical Medicine (Essential)	<p>77歳の女性。自宅の玄関で倒れているところを家人に発見され、痛みで立ち上がれないため救急車で搬入された。普段は近所のコンビニエンスストアまで杖をついて買い物に行っている。意識は清明。心拍数92/分、整。血圧170/100 mmHg。SpO<sub>2</sub>100%（リザーバー付マスク10L/分 酸素投与下）。右股関節を動かすと痛がる。右下腿に腫脹を認めず圧痛もはっきりしない。上肢の筋力低下を認めない。四肢の腱反射は正常である。感覚の左右差はない。骨盤エックス線写真（<b>別冊No.6</b>）を別に示す。<br>最も考えられるのはどれか。</p>恥骨骨折|坐骨骨折|腸骨骨折|股関節脱臼|大腿骨近位部骨折	e	1	0	<p>A 77-year-old woman was found collapsed at the entrance of her home by a family member and was brought in by ambulance because she could not stand up due to pain. She usually goes shopping at the nearby convenience store with a cane. Her consciousness is clear. Her heart rate is 92 beats per minute and regular. Her blood pressure is 170/100 mmHg. Her SpO<sub>2</sub> is 100% (with a reservoir m…	In summary, a 77-year-old woman has collapsed and is unable to stand due to pain. She has normal vital signs and limb function, but experiences pain when her right hip joint is moved. A pelvic X-ray is provided. The question asks which of the following is most likely: pubic bone fracture, ischial bone fracture, iliac bone fracture, hip dislocation, or proximal femur fracture. The answer requires …	1	0
310	117E35	Clinical Medicine (Essential)	<p>78歳の男性。心不全で入院中である。入院7日目に心不全が改善し、退院の準備を行うこととなった。落ちていた身体機能が回復したが、移動に歩行器が必要であった。もともと大腸癌術後で10年前から自分でストマの管理をしていたが、入院後に管理が難しくなった。妻と2人暮らし。認知機能は問題なく、服薬管理はできる。入浴、食事および整容は自立している。要介護度は要介護1である。退院後は通所リハビリテーション、福社用具貸与および外来通院を予定している。<br>退院に際して、この患者に必要な介護サーピスはどれか。</p>訪問看護|訪問診療|訪問入浴介護|訪問薬剤管理|グループホーム入所	a	0	0	<p>A 78-year-old man is hospitalized for heart failure. On the 7th day of his stay, his heart failure improves, and preparations for discharge begin. His physical functions have recovered, but he needs a walker for mobility. Originally, he had been managing his own stoma for 10 years after colon cancer surgery, but it became difficult after hospitalization. He lives with his wife. His cognitive f…	In summary, a 78-year-old man is hospitalized for heart failure and is preparing for discharge. He needs a walker for mobility and has difficulty managing his stoma after colon cancer surgery. He is independent in most activities and plans to attend outpatient rehabilitation, borrow welfare equipment, and visit outpatient clinics. Which care service is necessary for this patient upon discharge? T…	1	0
311	117E36	Clinical Medicine (Essential)	<p>日齢28の男児。1か月健康診査のため両親に連れられて来院した。在胎38週、体重3.000 gで出生した。出生後の経過は問題なく、日齢5に体重2.800 gで産科診療所から退院した。母親は24歳、初産のため育児に自信がなく、母乳量の不足を心配している。受診時の体重3.600g。心音と呼吸音とに異常を認めない。腹部は平坦、軟。皮膚は黄染なし。外陰部に異常を認めない。自宅で平均的な24時間の排尿は10回、排便は3回、母親が記録した哺乳状況を示す。<br>対応で正しいのはどれか。</p>人工乳に変更する。|母乳を与える回数を増やす。|母乳添加用粉末を追加する。|母乳量は十分であると伝える。|母乳と人工乳との混合栄養に変更する。	d	1	0	<p>A 28-day-old male infant. The parents brought him to the hospital for a one-month health checkup. He was born at 38 weeks gestation, weighing 3,000 grams. His post-birth progress was uneventful, and he was discharged from the maternity clinic at day 5, weighing 2,800 grams. The 24-year-old mother, a first-time parent, lacks confidence in childcare and is worried about insufficient breast milk.…	In summary, a 28-day-old male infant is brought in for a one-month health checkup, and the mother is worried about insufficient breast milk. The infant's weight gain and other physical findings are provided, and the average number of urinations and bowel movements per day are also given. The question asks for the most appropriate response among five options. The answer requires selecting one choi…	1	0
312	117E37	Clinical Medicine (Essential)	<p>70歳の女性。右手の痛みを主訴に救急外来を受診した。前日に飼育している猫に手を咬まれ、自宅で消毒したが次第に発赤と疼痛が増強したため来院した。高血圧症で降圧薬を内服している。意識は清明。身長155 cm、体重 60 kg。体温37.1℃。脈拍72/分、整。血圧136/82 mmHg。呼吸数14/分。SpO<sub>2</sub>98% （room air）。右手背に2か所、右手掌に2か所咬傷を認め、同部位に発赤、腫脹および圧痛を認める。排膿はない。運動障害と感覚障害は認めない。創部の洗浄と消毒を行った。<br>さらに加えるべき対応で正しいのはどれか。</p>創部を温める。|創部を縫合する。|抗菌薬を投与する。|右前腕を強く縛る。|猫の口腔内スワプを培養する。	c	0	0	<p>A 70-year-old woman visited the emergency clinic with the chief complaint of pain in her right hand. She was bitten by her pet cat the day before and disinfected the wound at home, but came to the clinic as the redness and pain gradually increased. She is taking antihypertensive medication for hypertension. She is alert and conscious. Her height is 155 cm and weight is 60 kg. Her body temperat…	In summary, a 70-year-old woman with hypertension is experiencing increased pain and redness in her right hand after being bitten by her pet cat. Her vital signs are provided, and the wound has been cleaned and disinfected. The question asks for the most appropriate additional action. The answer requires selecting one choice. The answer is (administer antibiotics) because cat bites often carry a …	1	0
313	117E38	Clinical Medicine (Essential)	<p>38歳の男性。頸椎損傷の診断で3週間入院中である。自己導尿が困難で尿道カテーテルが留置されているが、尿が混濁し閉塞をきたしたため、尿道カテーテルの交換を行うこととなった。意識は清明。体温36.8℃。脈拍72/分、整。血圧110/64mmHg。呼吸数12/分。<br>尿道カテーテルの交換で正しいのはどれか。</p>体位は座位で行う。|カテーテルを抜去する前に固定水を抜く。|外尿道口をエタノールで消毒する。|新しいカテーテルの内腔に潤滑剤を注入する。|今後は毎日交換する。	b	0	0	<p>A 38-year-old man has been hospitalized for 3 weeks due to a cervical spinal cord injury. He has difficulty with self-catheterization, and a urinary catheter is in place. However, the catheter has become blocked due to cloudy urine, so it has been decided to replace the urinary catheter. The patient is conscious and alert. His body temperature is 36.8℃. His pulse is 72 beats per minute and reg…	In summary, a 38-year-old man with a cervical spinal cord injury has a urinary catheter that needs replacement due to blockage from cloudy urine. The question asks for the correct procedure for replacing the urinary catheter among the given options. The answer requires selecting one choice. The answer is (Remove the securing water before removing the catheter) because it is important to deflate t…	1	0
314	117E39	Clinical Medicine (Essential)	<p>2歳の男児。発熱と鼻汁を主訴に両親に連れられて来院した。前日の夕方から38.5℃の発熱を認め、右耳をさかんに触るような様子がみられ、夜間はよく眠れなかった。来院時の体温は38.2℃で、顔色は良好だが機嫌が悪く、母親に抱かれて診察室に入ったところ、すぐに大声で泣き出した。<br>対応として適切なのはどれか。</p>診察台に寝かせる。|子どもに話しかける。|鎮静薬を内服させる。|翌日の外来受診を指示する。|最初に耳鏡で鼓膜所見を確認する。	b	0	0	<p>A 2-year-old boy was brought to the clinic by his parents with fever and nasal discharge as the main complaints. He had a fever of 38.5℃ since the previous evening and was frequently touching his right ear. He had trouble sleeping at night. At the time of the visit, his temperature was 38.2℃, his complexion was good, but he was in a bad mood. As soon as he entered the examination room, held by…	In summary, a 2-year-old boy presents with fever, nasal discharge, and signs of ear discomfort. The question asks for the most appropriate response among the given options. The answer requires selecting one choice. The answer is (Talk to the child) because, in a pediatric setting, it is important to establish trust and rapport with the child to make them feel comfortable before performing any exa…	1	0
315	117E40	Clinical Medicine (Essential)	<p>64歳の男性。左足底の潰瘍と安静時疼痛を主訴に来院した。2か月前から左下腿の安静時疼痛が出現し、足底の傷の治りも悪くなったため受診した。20年前から高血圧症と糖尿病で投薬治療を受けている。喫煙は20歳から40本/日。身長168 cm、体重72 kg。脈拍72/分、整。血圧158/88 mmHg。胸腹部に異常を認めない。左膝窩動脈と左足背動脈の拍動を触知しない。下肢の三次元CT血管撮影像＜3D-CTA＞（<b>別冊No.7</b>）を別に示す。<br>この患者への説明で適切でないのはどれか。</p>「喫煙の継続は病態を悪化させます」|「足は清潔を保つようにしてください」|「左膝までの血流は良好に保たれています」|「傷の治りが悪いのは血行が悪いためです」|「心臟を養う血管の病気をしばしば合併します」	c	1	0	<p>A 64-year-old man visited the clinic complaining of an ulcer on the sole of his left foot and pain at rest. He decided to seek medical attention because his left lower leg started to hurt at rest two months ago, and the wound on his foot wasn't healing well. He has been receiving medication for hypertension and diabetes for the past 20 years. He has been smoking 40 cigarettes a day since he wa…	In summary, a 64-year-old man with a history of hypertension, diabetes, and smoking presents with an ulcer on his left foot, pain in the left lower leg, and non-detectable pulsations in the left popliteal and dorsal foot arteries. The question asks which explanation is not appropriate for this patient. The answer requires selecting one choice. The answer is "Blood flow to your left knee is well m…	1	0
316	117E41	Comprehension (Essential)	<p><b>次の文を読み、41、42の問いに答えよ。</b><br>68歳の男性。嘔吐を主訴に来院した。<br><b>現病歴</b>: 1年前に胃癌で胃全摘術を受け、その後外来で約8か月間抗癌化学療法を継続した。2か月前に腫瘍マーカーの上昇と肝・肺転移を指摘され、再度抗癌化学療法を受けたが、治療効果が認められず中止となった。その際に本人と家族に数か月の予後と告知され、自宅に近い当院での外来通院を希望し、転院となった。特に症状なく経過していたが、1か月前から時々腹痛を自覚し、オピオイドの定期内服とレスキューが処方されていた。1週間前から悪心を認め、今朝になり嘔吐したため受診した。<br><b>既往歴</b>:特記すべきことはない。<br><b>生活歴</b>:妻と2人暮らし。2人の子供はいずれも県外に在住している。喫煙は加歳から59歳まで加本/日。飲酒は機会飲酒。<br><b>家族歴</b…	a	0	0	<p><b>Please read the following text and answer questions 41 and 42.</b><br>A 68-year-old man presented to the clinic with the chief complaint of vomiting.<br><b>Present illness:</b> He underwent total gastrectomy for gastric cancer a year ago and continued outpatient chemotherapy for about eight months. Two months ago, he was informed of elevated tumor markers and liver and lung metastases. He u…	In summary, the question asks for the incorrect cause of vomiting in a 68-year-old patient with gastric cancer, metastases, and recent onset of vomiting, and the appropriate response from a doctor when the patient questions why they have cancer. Q1: One answer is required. The answer is Hypercalcemia because the patient's blood calcium level (Ca) is 10.1 mg/dL, which is within the normal range (8…	0	0
317	117E42	Comprehension (Essential)	<p>患者は主治医に「先生、何も悪いことはしていないのにどうして私ががんにならなければならないのでしよう・・・」と訴えた。<br>このときの医師の応答として適切なのはどれか。</p>話題を逸らす。|そう考える原因を問い詰める。|日本人の胃矗の罹患率を伝える。|視線を合わせて、次の言葉を待つ。|その考えの善し悪しの評価を伝える。	d	0	0	<p>The patient said to their doctor, "Doctor, I haven't done anything wrong, so why do I have to get cancer?"<br>Which of the following would be an appropriate response from the doctor?</p>Change the subject. | Question the cause of such thinking. | Inform about the prevalence of stomach cancer in Japanese people. | Make eye contact and wait for the next words. | Share an evaluation of the goodne…		1	0
318	117E43	Comprehension (Essential)	<p><b>次の文を読み、43、44の問いに答えよ。</b><br>68歳の男性。眼のかすみと足の違和感を主訴に来院した。<br><b>現病歴</b>:20年前から健診で尿糖を指摘されていた。医療機関で生活指導を受けたが、転居を契機に通院を中断していた。10年前に退職してからは健診を受けていない。約2年前から両足のジンジンとした痺れを自覚していた。半年前から視力低下に気付いていたが加齢によるものと考えていた。3日前から右眼の霧視が出現した。<br><b>既往歴</b>:18歳時に虫垂炎。輸血歴無し。<b>生活歴</b>:60歳から独居。1日のほとんどを家で過ごしている。1日に1回か2回コンビニエンスストアの弁当や惣菜を食べている。喫煙は15本/日を48年間。飲酒はビール350 mL/日または焼酎1合程度/日を週5、６回。<b>家族歴</b>:父が脳梗塞のため72歳で死亡。母は老衰のため8…	e	0	0	<p><b>Please read the following text and answer questions 43 and 44.</b><br>A 68-year-old man visited the clinic with the main complaints of blurred vision and discomfort in his feet.<br><b>Present illness:</b> He was informed of glycosuria during a health check-up 20 years ago. He received lifestyle guidance at a medical institution, but stopped visiting due to moving. He has not had a health ch…	In summary, a 68-year-old man with a history of glycosuria is experiencing blurred vision, discomfort in his feet, and other health issues. He has an unhealthy lifestyle and poor diet. The questions ask about the lowest priority when examining the patient's foot and the correct approach for this patient. Q1: One answer is required. The answer is Presence of flat feet because the other options (Ac…	1	0
319	117E44	Comprehension (Essential)	<p>対応で正しいのはどれか。</p>蛋白制限食|強度の高い運動療法|1日1,200 kcalの食事療法|スルホニル尿素薬による厳格な血糖コントロール|心身機能の評価をもとにした血糖コントロール目標の設定	e	0	0	<p>Which of the following is the correct approach?</p>Protein-restricted diet | Intensive exercise therapy | 1,200 kcal per day dietary therapy | Strict blood sugar control with sulfonylurea drugs | Setting blood sugar control goals based on psychosomatic function evaluation.		0	0
320	117E45	Comprehension (Essential)	<p><b>次の文を読み、45、46の問いに答えよ。</b><br>56歳の女性。乾性咳嗽と呼吸困難を主訴に救急車で搬入された。<br><b>現病歴</b>:昨日38.3℃の発熱、本日、乾性咳嗽と呼吸困難が出現したため救急車を要請した。<u>①2日前に同居している21歳の息子が新型コロナウイルス感染症（COⅥD-19）を発症</u>した。<u>②息子の陽性が判明した時点で,本人は無症状だった</u>が自宅にあった<u>③鼻腔ぬぐい液の新型コロナウイルス＜SARS-CoV-2＞抗原定性検査を自身で行い、陰性だった</u>という。<br><b>既往歴</b>:<u>④48歳から高血圧症で降圧薬を内服している</u>。新型コロナ（SARS-CoV-2）ワクチンは未接種。<br><b>生活歴</b>:<u>⑤無職</u>。21歳の息子と2人暮らしで、最近1週間は朝食とタ食をともにしていた。喫煙歴…	a	0	0	<p><b>Please read the following text and answer questions 45 and 46.</b><br>A 56-year-old woman was brought in by ambulance with a chief complaint of dry cough and difficulty breathing.<br><b>Present illness:</b> She developed a fever of 38.3℃ yesterday and called for an ambulance today due to the onset of dry cough and difficulty breathing. <u>① Her 21-year-old son, who lives with her, developed…	In summary, the patient is a 56-year-old woman with a dry cough, difficulty breathing, and fever. Her son was diagnosed with COVID-19 two days ago. She tested negative for the SARS-CoV-2 antigen previously, has a history of hypertension, and lives with her son. She has not been vaccinated for COVID-19. Q1: One answer is required. The answer is ① because her son's recent COVID-19 diagnosis increas…	1	0
321	117E46	Comprehension (Essential)	<p>搬入時に再度施行した鼻咽頭ぬぐい液を用いた新型コロナウイルス＜SARS-CoV-2＞抗原定性検査は陰性だった。<br>次に行うべき最も優先度の高い検査はどれか。</p>新型コロナウイルス（SARS-CoV-2〉PCR検査|インフルエンザウイルス迅速抗原検査|アデノウイルス迅速検査|マイコプラズマ迅速検査| RSウイルス迅速検査	a	0	0	<p>The retested nasopharyngeal swab for the SARS-CoV-2 antigen test, using the sample taken upon admission, was negative.<br>Which of the following tests should be prioritized next?</p>SARS-CoV-2 PCR test | Rapid influenza virus antigen test | Rapid adenovirus test | Rapid mycoplasma test | Rapid respiratory syncytial virus (RSV) test.		1	0
322	117E47	Comprehension (Essential)	<p>次の文を読み、47、48の問いに答えよ。<br>22歳の男性。交通外傷のため救急車で搬入された。<br><b>現病歴</b>:高速道路で乗用車運転中にガードレールに衝突した。乗用車は前方部分が大破し、エアバッグが作動していた。救急隊の観察結果から、搬送先の医師により酸素投与、静脈路確保および大量輸液が指示され、病院へ搬送された。<br><b>生活歴</b>:大学生。アレルギー歴はない。<br><b>現症</b>:意識はJCSⅡ-10。身長172 cm、体重62 kg。体温肪 35.1℃。心拍数112/分、整。血圧98/62 mmHg。呼吸数28/分。SpO<sub>2</sub>90%（リザーバー付マスク10 L/分 酸素投与下）。前額部に挫創を認める。眼瞼結膜はやや貧血様である。口周囲に吐物が付着している。発声は可能で気道は開通している。頸静脈の怒張と頸部気管の右側偏位を認める。…	b	0	0	<p>Please read the following text and answer the questions 47 and 48.<br>A 22-year-old man was brought in by ambulance due to a traffic accident.<br><b>Present illness:</b> He collided with a guardrail while driving on a highway. The front part of the car was severely damaged, and the airbag was deployed. Based on the emergency team's observations, the doctor at the receiving hospital instructed …	In summary, a 22-year-old man was brought in after a traffic accident, and his current condition and symptoms are described. The questions ask about the priority treatment and the incorrect step for inserting a gastric tube for gastric decompression. Q1: One answer is required. The answer is Thoracentesis because the patient presents with signs of a tension pneumothorax (jugular vein distension, …	1	0
323	117E48	Comprehension (Essential)	<p>呼吸状態と循環状態が安定したため全身CTを施行したところ、前頭蓋底骨折、外傷性クモ膜下出血、多発肋骨骨折および腸管の拡張を認めた。<br>胃内減圧を目的とした胃管挿入の手順で誤っているのはどれか。</p>仰臥位のまま挿入する。|鼻から挿入する。|抵抗に注意しながら挿入する。|吸引して胃内容物を確認する。|胸部エックス線写真で位置を確認する。	b	0	0	<p>A whole-body CT scan was performed as the patient's respiratory and circulatory status had stabilized, revealing a fracture of the anterior cranial fossa, traumatic subarachnoid hemorrhage, multiple rib fractures, and dilated intestines.<br>Which of the following steps is incorrect for the insertion of a gastric tube for the purpose of gastric decompression?</p>Insert while the patient is in t…		0	0
324	117E49	Comprehension (Essential)	<p><b>次の文を読み、49、50の問いに答えよ。</b><br>47歳の男性。頭痛と発熱を主訴に来院した。<br><b>現病歴</b> : 3日前から微熱と全身倦怠感を自覚した。昨日から頭痛を自覚し、体温が38℃以上となったため、市販の解熱鎮痛薬を服用していた。今朝、起床時から、頭痛が増強するとともに、悪心が出現し、嘔吐した。38℃以上の発熱も持続するため、独歩で受診した。<br><b>既往歴</b>:24歳時に急性虫垂炎で手術。<b>生活歴</b>:喫煙歴はない。飲酒は機会飲酒。<b>家族歴</b>:父が高血圧症。<b>現症</b>:意識は清明。身長172 cm、体重70 kg。体温39.2℃。脈拍96/分、整。血圧124/70 mmHg。呼吸数16/分。SpO<sub>2</sub>98%（room air）。眼瞼結膜と眼球結膜とに異常を認めない。口腔内と咽頭とに異常を認めない。…	b	0	0	<p><b>Please read the following text and answer questions 49 and 50.</b><br>A 47-year-old man came to the clinic with chief complaints of headache and fever.<br><b>Present illness:</b> He noticed a mild fever and general fatigue three days ago. He started experiencing headaches yesterday, and his body temperature rose above 38℃, so he took over-the-counter antipyretic analgesics. This morning, up…	In summary, a 47-year-old man presented with headache, fever, and vomiting, and has no significant abnormalities on an emergency head CT scan. The questions ask which finding should be confirmed first for diagnosis and which test should be conducted next. Q1: One answer is required. The answer is Neck stiffness because it is a common sign of meningitis, which is a possibility given the patient's …	1	0
325	117E50	Comprehension (Essential)	<p>緊急で施行した頭部単純CTで明らかな異常を認めなかった。次に行うべき検査はどれか。</p>脳波検査|心エコー検査|脳脊髄液検査|針筋電図検査|上部消化管内視鏡検査	c	0	0	<p>No significant abnormalities were found on the emergency head CT scan performed. Which of the following tests should be conducted next?</p>Electroencephalogram | Echocardiogram | Cerebrospinal fluid examination | Needle electromyography | Upper gastrointestinal endoscopy.		1	0
326	117F1	Basics of Medicine (General)	<p>Tリンパ球機能低下による<b>日和見感染症でない</b>のはどれか。</p>粟粒結核|食道カンジダ症|肺炎球菌性肺炎|ニュ一モシスチス肺炎|サイトメガロウイルス感染症	c	0	0	<p>Which of the following is <b>not an opportunistic infection</b> due to reduced T-lymphocyte function?</p> Miliary tuberculosis|esophageal candidiasis|pneumococcal pneumonia|Pneumocystis pneumonia|cytomegalovirus infection	In summary, the question asks which of the given options is not an opportunistic infection due to reduced T-lymphocyte function. The answer requires selecting one choice. The answer is pneumococcal pneumonia because it is a bacterial infection typically caused by Streptococcus pneumoniae and can affect individuals with normal immune systems. Opportunistic infections like miliary tuberculosis, eso…	1	0
327	117F2	Basics of Medicine (General)	<p>汎血球減少を呈するのはどれか。<b>2つ選べ。</b></p>赤芽球癆|鉄欠乏性貧血|再生不良性貧血|骨髄異形成症候群|慢性リンパ性白血病	cd	0	0	<p>Which of the following presents with pancytopenia? <b>Select two.</b></p> Erythroblastopenia|iron deficiency anemia|aplastic anemia|myelodysplastic syndrome|chronic lymphocytic leukemia	In summary, the question asks which two conditions from the list provided are associated with pancytopenia. The answer requires selecting two choices. The answer is aplastic anemia and myelodysplastic syndrome because both of these conditions can lead to pancytopenia, which is a reduction in the number of red blood cells, white blood cells, and platelets in the blood. Aplastic anemia occurs when …	1	0
328	117F3	Basics of Medicine (General)	<p>ノーマライゼーションに関係するのはどれか。</p>バリアフリーの推進|リビングウィルの尊重|セカンドオピニオンの利用|ヘルスプロモーションの啓発|インフォームド・コンセントの徹底	a	0	0	<p>Which of these is related to normalization?</p> Promotion of barrier-free accessibility|Respect for living wills|Utilization of second opinions|Awareness of health promotion|Thorough informed consent	In summary, which of these options is related to normalization? The answer requires selecting one choice. The answer is (Promotion of barrier-free accessibility) because normalization refers to the process of making things accessible and inclusive for people with disabilities, which includes promoting barrier-free environments and services.	1	0
329	117F4	Basics of Medicine (General)	<p>新生児の生理的黄疸の成因に<b>関与しない</b>のはどれか。</p>多血症|腸肝循環|赤血球寿命|血清アルブミン値|グルクロン酸抱合酵素活性	d	0	0	<p>Which of the following is <b>not involved</b> in the cause of physiological jaundice in newborns?</p> Polycythemia|enterohepatic circulation|red blood cell lifespan|serum albumin levels|glucuronidation enzyme activity	In summary, which factor is not involved in the cause of physiological jaundice in newborns among the given options? The answer requires selecting one choice. The answer is (serum albumin levels) because physiological jaundice in newborns is primarily caused by increased bilirubin production due to a shorter red blood cell lifespan, limited glucuronidation enzyme activity, increased enterohepatic…	1	0
330	117F5	Basics of Medicine (General)	<p>せん妄について正しいのはどれか。<b>3つ選べ。</b></p>脱水は発症要因となる。|治療によらず改善は見込めない。|数時間から数日で急速に発症する。|身体疾患を背景に持つことが必須である。|日内変動がありしばしば夜間に増悪する。	ace	0	0	<p>Which of the following is true about delirium? <b>Select three.</b></p> Dehydration can be a cause.|Improvement cannot be expected regardless of treatment.|It develops rapidly within a few hours to a few days.|Having an underlying physical illness is essential.|There is diurnal variation and it often worsens at night.	In summary, the question asks which three statements are true about delirium from the provided options. The answer requires selecting three choices. The answer is Dehydration can be a cause, It develops rapidly within a few hours to a few days, and There is diurnal variation and it often worsens at night because: Dehydration can be a cause: Dehydration is one of the many possible causes of deliri…	1	0
331	117F6	Basics of Medicine (General)	<p>医療関連死に<b>含まれない</b>のはどれか。</p>術中の大量出血による死亡|輸液ポンプの誤用による死亡|負荷心電図検査中の心室細動による死亡|在宅療養中の肺がん終末期の肺炎による死亡|入院中に発生した重度褥瘡に起因する敗血症による死亡	d	0	0	<p>Which of the following is <b>not included</b> in medical-related deaths?</p> Death due to massive bleeding during surgery|Death due to misuse of infusion pump|Death due to ventricular fibrillation during stress electrocardiogram test|Death due to pneumonia in the final stage of lung cancer while receiving home care|Death due to sepsis caused by severe bedsores developed during hospitalization	In summary, which of the options provided is not considered a medical-related death? The answer requires selecting one choice. The answer is (Death due to pneumonia in the final stage of lung cancer while receiving home care) because this death is due to the progression of the underlying disease (lung cancer) and not directly related to a medical intervention or error. The other options involve d…	1	0
332	117F7	Basics of Medicine (General)	<p>正常な妊娠経過において妊娠前と比較して妊娠中期に低下するのはどれか。<b>2つ選べ。</b></p>血圧|体重|血漿浸透圧|循環血液量|糸球体濾過量	ac	0	0	<p>Which of the following typically decreases during mid-pregnancy compared to pre-pregnancy? <b>Select 2.</b></p> Blood pressure|body weight|plasma osmolality|circulating blood volume|glomerular filtration rate	In summary, the question asks which two factors typically decrease during mid-pregnancy compared to pre-pregnancy from the given options. The answer requires selecting two choices. The answer is (Blood pressure) and (Plasma osmolality) because during mid-pregnancy, blood pressure usually decreases due to hormonal changes and increased blood vessel elasticity. Plasma osmolality also decreases as a…	1	0
333	117F8	Basics of Medicine (General)	<p>右利き患者の頭部単純MRIのFLAIR像（<b>別冊No.1A〜E</b>）を別に示す。<br>Wernicke失語を認めるのはどれか。</p>A|B|C|D|E	d	1	0	<p>In a right-handed patient's simple head MRI FLAIR images (<b>Supplement No.1A-E</b>), which one indicates Wernicke's aphasia?</p>A|B|C|D|E	In summary, the question asks which of the provided MRI FLAIR images (A, B, C, D, or E) indicates Wernicke's aphasia in a right-handed patient. The answer requires selecting one choice. Unfortunately, as an AI language model, I am unable to view images or image supplements. Therefore, I cannot provide a specific answer to this question. I recommend consulting a medical professional with expertise…	0	1
334	117F9	Basics of Medicine (General)	<p>高齢者で誤飲を疑う所見として<b>誤っている</b>のはどれか。</p>発熱|湿性咳嗽|味覚障害|喀痰の増加|飲水時のむせ	c	0	0	<p>In the elderly, which of the following is <b>incorrect</b> as a sign of suspected swallowing difficulty?</p> Fever|wet cough|taste disorder|increased sputum|choking when drinking	In summary, identify the incorrect sign of suspected swallowing difficulty in the elderly among the given options. The answer requires selecting one choice. The answer is (taste disorder) because it is not typically associated with swallowing difficulties. The other options, such as fever, wet cough, increased sputum, and choking when drinking, may indicate swallowing problems or aspiration in th…	1	0
335	117F10	Basics of Medicine (General)	<p>膀胱の蓄尿症状はどれか。<b>2つ選べ。</b></p>尿意切迫感|尿勢低下|排尿遅延|腹圧排尿|夜間頻尿	ae	0	0	<p>Which of these are symptoms of urinary retention in the bladder? <b>Select two.</b></p> Urgency to urinate|weakened urine stream|delayed urination|straining to urinate|frequent nighttime urination	In summary, the question asks for two symptoms of urinary retention in the bladder from the given options. The answer requires selecting two choices. The answer is (weakened urine stream) and (straining to urinate) because these two symptoms are commonly associated with urinary retention. A weakened urine stream indicates difficulty in emptying the bladder, while straining to urinate suggests tha…	0	0
336	117F11	Basics of Medicine (General)	<p>疾患と視野異常の組合せで正しいのはどれか。</p>緑内障-中心暗点|視神経炎-求心性狭窄|加齢黄斑変性-弓状暗点|網膜色素変性-輪状暗点|中心性漿液性網脈絡膜症-らせん状視野	d	0	0	<p>Which combination of disease and visual field abnormality is correct?</p> Glaucoma - central scotoma|optic neuritis - centrocecal narrowing|age-related macular degeneration - arcuate scotoma|retinitis pigmentosa - ring scotoma|central serous chorioretinopathy - spiral visual field	In summary, which combination of disease and visual field abnormality is correct among the options provided? The answer requires selecting one choice. The answer is (retinitis pigmentosa - ring scotoma) because retinitis pigmentosa is a genetic eye disorder characterized by the progressive degeneration of the retina, leading to a ring scotoma or "tunnel vision." The other options do not correctly…	1	0
337	117F12	Basics of Medicine (General)	<p>口腔内アフタの存在が診断に有用なのはどれか。</p>腸結核|Crohn病|大腸憩室症|虚血性大腸炎|過敏性腸症候群	b	0	0	<p>Which condition is the presence of oral aphthae useful for diagnosing?</p> Intestinal tuberculosis|Crohn's disease|diverticulosis|ischemic colitis|irritable bowel syndrome	In summary, the question asks which condition can be diagnosed using the presence of oral aphthae from the given options. The answer requires selecting one choice. The answer is Crohn's disease because oral aphthae are a common extra-intestinal manifestation of Crohn's disease, which is a type of inflammatory bowel disease. The other conditions listed, such as intestinal tuberculosis, diverticulo…	1	0
338	117F13	Basics of Medicine (General)	<p>副腎腺腫によるCushing症候群で<b>認めない</b>のはどれか。</p>円形顔貌|眼瞼浮腫|骨粗鬆症|色素沈着|皮膚線条	d	0	0	<p>Which of the following is <b>not observed</b> in Cushing's syndrome caused by adrenal adenoma?</p> Moon face|eyelid edema|osteoporosis|pigmentation|skin striae	In summary, which symptom is not observed in Cushing's syndrome caused by adrenal adenoma among the options provided: moon face, eyelid edema, osteoporosis, pigmentation, and skin striae? The answer requires selecting one choice. The answer is (pigmentation) because pigmentation is typically observed in Cushing's syndrome caused by increased production of ACTH from a pituitary adenoma (Cushing's …	1	0
339	117F14	Basics of Medicine (General)	<p>出生後、緊急で治療介入が必要な疾患はどれか。</p>心房中隔欠損症|心室中隔欠損症|完全大血管転位症|部分肺静脈還流異常症|房室中隔欠損症〈心内膜床欠損症〉	c	0	0	<p>Which conditions require emergency treatment intervention after birth?</p> Atrial septal defect|ventricular septal defect|complete transposition of the great arteries|partial anomalous pulmonary venous return|atrioventricular septal defect (endocardial cushion defect)	In summary, the question asks which conditions require emergency treatment intervention after birth, given the options: Atrial septal defect, ventricular septal defect, complete transposition of the great arteries, partial anomalous pulmonary venous return, and atrioventricular septal defect (endocardial cushion defect). The answer requires selecting one choice. The answer is complete transpositi…	1	0
340	117F15	Basics of Medicine (General)	<p>挫滅〈圧挫〉症候群の血液検査で高値を<b>示さない</b>のはどれか。</p>カリウム|カルシウム|CK|ヘマトクリット|ミオグロビン	b	0	0	<p>Which one does not show high values in the blood test for crushing syndrome?</p> Potassium|Calcium|CK|Hematocrit|Myoglobin	In summary, which substance does not show high values in blood tests for crushing syndrome among Potassium, Calcium, CK, Hematocrit, and Myoglobin? The answer requires selecting one choice. The answer is Calcium because crushing syndrome, also known as crush injury or rhabdomyolysis, is associated with muscle breakdown, which typically leads to elevated levels of CK, Myoglobin, and Potassium in t…	1	0
341	117F16	Basics of Medicine (General)	<p>肝細胞癌に対し肝動脈化学塞栓療法が行われるのはどれか。</p>	a	1	0	<p>Which of the following situations is hepatic artery chemoembolization performed for hepatocellular carcinoma? Assume that the maximum diameter of the tumor is 4cm and the number of tumors is 4 in all cases.</p> Liver function Child A, no extrahepatic metastasis, no main portal vein obstruction|Liver function Child A, extrahepatic metastasis present, no main portal vein obstruction|Liver functi…	In summary, which situation is hepatic artery chemoembolization performed for hepatocellular carcinoma, considering five different scenarios with varying liver function, presence of extrahepatic metastasis, and main portal vein obstruction status? The answer requires selecting one choice. The answer is Liver function Child A, no extrahepatic metastasis, no main portal vein obstruction because hep…	1	0
342	117F17	Basics of Medicine (General)	<p>「周りの景色を見ても生き生きと感じられない。感情がわいてこない」と訴える患者にはどの異常があるか。</p>意識|気分|知覚|見当識|自我意識	e	0	0	<p>Which abnormality is present in a patient who complains, "I can't feel lively even when I look at the surrounding scenery. Emotions don't well up inside me"?</p> Consciousness|Mood|Perception|Orientation|Self-awareness	In summary, the question asks which abnormality is present in a patient who feels emotionally numb and unresponsive to their surroundings. The answer requires selecting one choice. The answer is (Mood) because the patient's inability to feel emotions and their unresponsiveness to the surrounding scenery indicate a mood disturbance, which can be associated with conditions such as depression or oth…	0	0
343	117F18	Basics of Medicine (General)	<p>食欲不振により体重が減少するのはどれか。<b>2つ選べ。</b></p>糖尿病|副腎不全|褐色細胞腫|Basedow病|副甲状腺機能亢進症	be	0	0	<p>Which two conditions can cause weight loss due to loss of appetite?</p> Diabetes|adrenal insufficiency|pheochromocytoma|Basedow's disease|hyperparathyroidism	In summary, which two conditions can cause weight loss due to loss of appetite out of the options provided, which are Diabetes, Adrenal insufficiency, Pheochromocytoma, Basedow's disease, and Hyperparathyroidism? The answer requires selecting two choices. The answer is Adrenal insufficiency and Basedow's disease because these two conditions can lead to loss of appetite and subsequent weight loss.…	0	0
344	117F19	Basics of Medicine (General)	<p>待期的に行う全身麻酔下の手術で、術前に確保すべき清澄水の絶飲時間はどれか。</p>15分|2時間|6時聞|12時間|24時間	b	0	0	<p>Which is the appropriate fasting time for clear fluids before surgery performed under general anesthesia on an elective basis?</p> 15 minutes|2 hours|6 hours|12 hours|24 hours	In summary, what is the appropriate fasting time for clear fluids before elective surgery under general anesthesia? The answer requires selecting one choice. The answer is 2 hours because current guidelines recommend that patients should fast from clear fluids for at least 2 hours before elective surgery under general anesthesia to reduce the risk of aspiration.	1	0
345	117F20	Basics of Medicine (General)	<p>フレイルの予防策として<b>誤っている</b>のはどれか。</p>毎日歯を磨く。|運動習慣をつける。|よく噛んで食べる。|蛋白質摂取を制限する。|ボランティアなどの社会活動に参加する。	d	0	0	<p>Which of these is <b>incorrect</b> as a preventive measure for frailty?</p> Brush teeth daily.|Develop a habit of exercising.|Chew food well.|Limit protein intake.|Participate in social activities like volunteering.	In summary, which of the given options is incorrect as a preventive measure for frailty? The answer requires selecting one choice. The answer is (Limit protein intake) because adequate protein intake is crucial in maintaining muscle mass and strength, which are essential for preventing frailty. The other options, such as brushing teeth daily, developing a habit of exercising, chewing food well, a…	1	0
346	117F21	Basics of Medicine (General)	<p>ビタミンKが欠乏すると活性が低下する因子はどれか。</p>第Ⅴ因子|第Ⅷ因子|プロテインC|フィブリノゲン|アンチトロンビン	c	0	0	<p>Which factors have reduced activity when there is a deficiency in Vitamin K?</p> Factor V|Factor VIII|Protein C|Fibrinogen|Antithrombin	In summary, which factors have reduced activity when there is a deficiency in Vitamin K? The answer requires selecting one choice. The answer is Protein C because Vitamin K is essential for the activation of several proteins involved in blood clotting, including Protein C, which is an anticoagulant that helps prevent the formation of blood clots. Factor V, Factor VIII, fibrinogen, and antithrombi…	1	0
347	117F22	Basics of Medicine (General)	<p>身近な人との死別に伴う悲嘆反応で<b>誤っている</b>のはどれか。</p>成人特有の反応である。|うつ病との鑑別が必要である。|身体的影響を生じる。|提供されるケアをグリーフケアという。|時間とともに軽快する。	a	0	0	<p>Which of the following is <b>incorrect</b> about grief reactions associated with the death of someone close?</p> Unique to adults.|Differential diagnosis with depression is necessary.|Physical effects can occur.|The provided care is called grief care.|It improves over time.	In summary, the question asks which statement is incorrect about grief reactions associated with the death of someone close. The answer requires selecting one choice. The answer is "Unique to adults" because grief reactions are not exclusive to adults. People of all ages, including children and adolescents, can experience grief reactions when they lose someone close to them. The other statements …	1	0
348	117F23	Basics of Medicine (General)	<p>高齢者が転倒した際、骨折をきたしやすい部位はどれか。<b>3つ選べ。</b></p>上腕骨|大腿骨|橈骨|脛骨|腓骨	abc	0	0	<p>When elderly people fall, which areas are more prone to fractures? <b>Select three.</b></p> Humerus|femur|radius|tibia|fibula	In summary, the question asks which three areas are more prone to fractures when elderly people fall. The answer requires selecting three choices. The answer is humerus, femur, and radius because these bones are more susceptible to fractures in elderly individuals due to their common involvement in falls and the increased prevalence of osteoporosis in this population. The humerus and radius are b…	1	0
349	117F24	Basics of Medicine (General)	<p>統合失調症を主な対象として、精神症状の包括的な評価尺度として使用されるのはどれか。</p>Rorschachテスト|状態特性不安検査〈STAI〉|リバーミード行動記憶検査〈RBMT〉|Mini-Mental State Examination〈MMSE〉|簡易精神症状評価尺度[Brief Psychiatric Rating Scale〈BPRS〉]	e	0	0	<p>Which of the following is used as a comprehensive assessment scale for psychiatric symptoms, mainly targeting schizophrenia?</p> Rorschach Test|State-Trait Anxiety Inventory (STAI)|Rivermead Behavioral Memory Test (RBMT)|Mini-Mental State Examination (MMSE)|Brief Psychiatric Rating Scale (BPRS)	In summary, the question asks which assessment scale is primarily used for evaluating psychiatric symptoms, especially in schizophrenia patients. The answer requires selecting one choice. The answer is Brief Psychiatric Rating Scale (BPRS) because it is a comprehensive assessment tool specifically designed to measure psychiatric symptoms, mainly targeting schizophrenia. The other options, such as…	1	0
350	117F25	Basics of Medicine (General)	<p>末梢血好中球について正しいのはどれか。<b>2つ選べ。</b></p>減少症の原因として薬剤性が最も多い。|副腎皮質ステロイドの投与で増加する。|成人の末梢血多核白血球の約60%を占める。|発熱性好中球減少症での基準は1,500/μL以下である。|急性細菌感染症では桿状核に比し分葉核の割合が増加する。	ab	0	0	<p>Which of the following statements about peripheral blood neutrophils is correct? <b>Select two.</b></p>Drug-induced is the most common cause of decrease.|Administration of corticosteroids leads to an increase.|They account for about 60% of peripheral blood multinuclear leukocytes in adults.|The threshold for fever-induced neutropenia is 1,500/μL or lower.|In acute bacterial infections, the pro…	In summary, select two correct statements about peripheral blood neutrophils from the provided options. The answer requires selecting two choices. The answer is (Administration of corticosteroids leads to an increase) and (They account for about 60% of peripheral blood multinuclear leukocytes in adults) because corticosteroids are known to cause a transient increase in neutrophil count by causing…	1	0
351	117F26	Basics of Medicine (General)	<p><b>デルマドロ一ムでない</b>のはどれか。</p>Sweet病|皮膚筋炎|黒色表皮腫|日光角化症|壊疽性膿皮症	d	0	0	<p><b>Which one is not a dermatomyofibroma?</b></p> Sweet's disease|dermatomyositis|seborrheic keratosis|actinic keratosis|necrotizing fasciitis	In summary, which one is not a dermatomyofibroma out of the options provided, which are Sweet's disease, dermatomyositis, seborrheic keratosis, actinic keratosis, and necrotizing fasciitis? The answer requires selecting one choice. The answer is dermatomyositis because it is a distinct condition and not a type of dermatomyofibroma. Dermatomyositis is an autoimmune disorder characterized by inflam…	0	0
352	117F27	Basics of Medicine (General)	<p>疾患と症侯の組合せで<b>誤っている</b>のはどれか。</p>Hodgkinリンパ腫-間欠熱|菌状息肉症-皮膚腫瘤|多発性骨髄腫-紅皮症|マクログロブリン血症-網膜静脈怒張|慢性リンパ性白血病-肝脾腫	c	0	0	<p>Which combination of disease and symptom is <b>incorrect</b>?</p> Hodgkin lymphoma-intermittent fever|actinomycosis-skin tumor|multiple myeloma-erythroderma|macroglobulinemia-retinal vein dilation|chronic lymphocytic leukemia-hepatosplenomegaly	In summary, identify the incorrect combination of disease and symptom from the given options. The answer requires selecting one choice. The answer is (multiple myeloma-erythroderma) because erythroderma is not a typical symptom of multiple myeloma. Multiple myeloma is a plasma cell cancer that commonly presents with bone pain, anemia, renal failure, and hypercalcemia. Erythroderma, a widespread r…	1	0
353	117F28	Basics of Medicine (General)	<p>高齢労働者の作業安全を図る取り組みとして<b>適切でない</b>のはどれか。</p>通路の段差を解消する。|警報音は高音域の音とする。|作業場所の照度を確保する。|危険箇所は標識で注意喚起する。|腰を低い位置に下げてから重量物を持ち上げる。	b	0	0	<p>Which of these measures is <b>inappropriate</b> for ensuring the safety of elderly workers?</p> Eliminate step differences in walkways.|Use high-pitched alarm sounds.|Ensure proper lighting at the workplace.|Mark hazardous areas with warning signs.|Lower the waist before lifting heavy objects.	In summary, the question asks which measure is inappropriate for ensuring the safety of elderly workers among the provided options. The answer requires selecting one choice. The answer is (Use high-pitched alarm sounds) because elderly individuals often experience age-related hearing loss, which makes it difficult for them to hear high-pitched sounds. Using high-pitched alarm sounds might not eff…	1	0
354	117F29	Basics of Medicine (General)	<p>生活習慣行動の変容に<b>効果的でない</b>のはどれか。</p>自分で目標を設定する。|自分の行動を記録する。|行動変容の規範意識を高める。|行動変容ステ一ジに合わせた方法を選ぶ。|変容が得られないときは意志を強く持つよう指導する。	e	0	0	<p>Which of the following is <b>not effective</b> for changing lifestyle habits?</p> Setting personal goals|Recording one's actions|Raising awareness for behavior change|Choosing methods suited to the behavior change stage|Instructing to maintain strong willpower when change is not achieved.	In summary, which of the options provided is not effective for changing lifestyle habits? The answer requires selecting one choice. The answer is (Instructing to maintain strong willpower when change is not achieved) because relying solely on willpower is not an effective long-term strategy for behavior change. Instead, focusing on setting personal goals, recording actions, raising awareness, and…	1	0
355	117F30	Basics of Medicine (General)	<p>月齢とその時期にみられる反射との組合せで<b>誤っている</b>のはどれか。</p>1か月-Moro反射|3か月-足底把握反射|6か月-Landau反射|9か月-パラシュート反射|12か月-非対称性緊張性頸反射	e	0	0	<p>Which combination of age and reflex observed at that time is <b>incorrect</b>?</p> 1 month - Moro reflex|3 months - plantar grasp reflex|6 months - Landau reflex|9 months - parachute reflex|12 months - asymmetric tonic neck reflex	In summary, determine the incorrect combination of age and reflex observed among the options provided. The answer requires selecting one choice. The answer is (12 months - asymmetric tonic neck reflex) because the asymmetric tonic neck reflex usually disappears around 6 months of age. The other combinations provided are accurate for their respective ages.	1	0
356	117F31	Basics of Medicine (General)	<p>手術中に行う迅速病理診断で正しいのはどれか。<b>2つ選べ</b></p>予定手術全例に対して行われる。|目的として切除範囲の決定がある。|検体をホルマリンに浸漬して提出する。|凍結してから切片を作成する。|免疫染色を行う。	bd	0	0	<p>Which of the following is correct for rapid intraoperative pathology diagnosis? <b>Select 2</b></p> Performed for all scheduled surgeries.|Determination of resection range as a purpose.|Submit the specimen by immersing it in formalin.|Create a section after freezing.|Perform immunostaining.	In summary, the question asks to select 2 correct statements about rapid intraoperative pathology diagnosis from the provided options. The answer requires selecting two choices. The answer is (Determination of resection range as a purpose) and (Create a section after freezing) because rapid intraoperative pathology diagnosis is often used to determine the resection range during surgery, ensuring …	1	0
357	117F32	Basics of Medicine (General)	<p>躁状態で<b>みられない</b>のはどれか。</p>多弁|浪費|易怒性|見当識障害|睡眠欲求の減少	d	0	0	<p>Which of the following is <b>not observed</b> in a manic state?</p> Talkativeness|overspending|irritability|disorientation|decreased need for sleep	In summary, which symptom is not observed in a manic state among talkativeness, overspending, irritability, disorientation, and decreased need for sleep? The answer requires selecting one choice. The answer is disorientation because it is not typically observed in a manic state. Manic states are characterized by symptoms such as talkativeness, overspending, irritability, and decreased need for sl…	1	0
358	117F33	Basics of Medicine (General)	<p>女性における肺、胃、膵、大腸および子宮の悪性新生物死亡数の推移を示す。<br>⑤はどれか。</p>肺（気管、気管支および肺）|胃|膵|大腸（結腸、 直腸S状結腸移行部および直腸）|子宮	c	1	0	<p>Trends in the number of deaths from malignant neoplasms of the lung, stomach, pancreas, colon, and uterus in women are shown.<br>Which is ⑤?</p> Lung (trachea, bronchus, and lung)|stomach|pancreas|colon (colon, rectum, sigmoid colon transition part, and rectum)|uterus	In summary, determine which organ is represented by ⑤ in a list of trends in the number of deaths from malignant neoplasms in women. The answer requires selecting one choice. The answer is (uterus) because it is the fifth organ listed: Lung (trachea, bronchus, and lung), stomach, pancreas, colon (colon, rectum, sigmoid colon transition part, and rectum), uterus.	0	0
359	117F34	Basics of Medicine (General)	<p>医師法に規定されているのはどれか。</p>医師の免許|医師の守秘義務|医療機関の種類|医療の安全の確保|特定機能病院の要件	a	0	0	<p>Which of the following is regulated by the Medical Practitioners' Act?</p> Physician's license|physician's confidentiality obligation|types of medical institutions|ensuring medical safety|requirements for specialized function hospitals	In summary, the question asks which of the options provided is regulated by the Medical Practitioners' Act. The options are: Physician's license, physician's confidentiality obligation, types of medical institutions, ensuring medical safety, and requirements for specialized function hospitals. The answer requires selecting one choice. The answer is (Physician's license) because the Medical Practi…	1	0
360	117F35	Clinical Medicine (General)	<p>52歳の男性。 貧血を指摘されたことを主訴に来院した。3日前に少量の下血があり、自宅近くの医療機関で採血を行ったところ貧血を認め、紹介受診した。心房細動、不安障害、脳動脈瘤および慢性便秘症のため通院しており、抗凝固薬、抗不安薬および緩下薬が処方されている。緩下薬の服用で、排便は2日に1回、普通便である。23歳時に虫垂切除術の既往がある。 脳動脈瘤の経過観察のため頭部MRAが予定されている。身長172cm、体重62kg。体温36.1℃。脈拍96/分、不整。血圧126/78mmHg。 眼瞼結膜と眼球結膜とに異常を認めない。腹部は平坦で、圧痛はない。肝・脾を触知しない。腸雑音に異常を認めない。上部消化管内視鏡検査と下部消化管内視鏡検査で異常を認めず、出血源の精査のためカプセル内視鏡を行うこととした。<br>この患者でカプセル内視鏡を行う際に最も注意が必要なのはどれか。</p>排便の頻度|…	e	0	0	<p>A 52-year-old man visited the hospital with the main complaint of being diagnosed with anemia. He experienced a small amount of bloody stool three days ago and was found to have anemia after a blood test at a nearby medical facility. He was referred for further examination. He has been visiting the hospital for atrial fibrillation, anxiety disorder, cerebral aneurysm, and chronic constipation,…	In summary, a 52-year-old man with multiple medical conditions and medications, including anticoagulants, is experiencing anemia and was referred for further examination. A capsule endoscopy is planned to identify the source of bleeding. The question asks which factor is most important to be cautious about when performing the capsule endoscopy for this patient. The answer requires selecting one c…	0	0
361	117F36	Clinical Medicine (General)	<p>生後1分の女児。在胎40週5日、経膣分娩で出生した。心拍は6秒間に12回、啼泣は強い。 四肢を活発に動かし、刺激に対して咳嗽を認める。皮膚にわずかに胎便が付着している。皮膚色は全身暗紫色である。<br>この児のApgarスコアはどれか。</p>6点|7点|8点|9点|10点	c	0	0	<p>A one-minute-old baby girl. She was born at 40 weeks and 5 days of gestation, delivered vaginally. Her heart rate is 12 beats in 6 seconds, and she has a strong cry. She actively moves her limbs and coughs in response to stimulation. There is a slight amount of meconium on her skin. Her skin color is dark purple all over.<br>What is this baby's Apgar score?</p>6 points | 7 points | 8 points | …	In summary, the question asks for the Apgar score of a one-minute-old baby girl, born at 40 weeks and 5 days, with a heart rate of 12 beats in 6 seconds, a strong cry, active limb movement, a cough in response to stimulation, slight meconium on her skin, and dark purple skin color. The answer requires selecting one choice. The answer is 6 points because the Apgar score is assessed based on five c…	0	0
362	117F37	Clinical Medicine (General)	<p>35歳の女性。急性骨髄性白血病のため入院中である。寛解導入療法開始後18日目に発熱を認めた。発熱以外の症状はない。体温38.2℃。脈拍112/分、 整。血圧102/68mmHg。呼吸数20/分。眼瞼結膜は貧血様である。身体所見にその他の異常を認めない。血液所見：赤血球288万、Hb 8.8g/dL、Ht 26%、網赤血球0.1%、白血球500（好中球1%、好酸球0%、好塩基球0%、単球0%、リンパ球99%）、 血小板2.1万。<br>この時点での抗菌薬選択に際し、最も考慮すべき微生物はどれか。</p><i>Clostridium perfringens</i>|<i>Enterococcus faecalis</i>|<i>Haemophilus inﬂuenzae</i>|<i>Moraxella catarrhalis</i>|<i>Pseudomonas aeruginosa…	e	0	0	<p>A 35-year-old woman is hospitalized for acute myeloid leukemia. She developed a fever on the 18th day after starting remission induction therapy. She has no other symptoms besides the fever. Her body temperature is 38.2℃. Her pulse rate is 112 beats per minute and regular. Her blood pressure is 102/68mmHg. Her respiratory rate is 20 breaths per minute. Her palpebral conjunctiva appears anemic.…	In summary, a 35-year-old woman with acute myeloid leukemia developed a fever on the 18th day after starting remission induction therapy. She has no other symptoms besides the fever, and her blood test results are provided. The question asks which microorganism should be considered the most when selecting an antibiotic. The answer requires selecting one choice. The answer is Pseudomonas aeruginos…	1	0
363	117F38	Clinical Medicine (General)	<p>4か月の女児。活気不良と哺乳量の減少を主訴に母親に連れられて来院した。周産期に異常はなかった。1週間前から活気が低下し、2日前から20%哺乳量が減少してきた。昨夜の便は黒っぽかった。本日も活気の回復がみられないため心配になり、自宅近くの診療所の夜間救急外来を受診した。意識は清明。体温36.8℃。心拍数136/分、整。呼吸数24/分。顔色はやや不良。心音と呼吸音とに異常を認めない。頸部にリ ンパ節を触知しない。腹部は軽度膨隆を認める。紫斑を認めない。毛細血管再充満時間の延長はない。血液初見：赤血球 209万、Hb 5.6g/dL、Ht 18%、白血球 950,000、血小板 1.5万。血液生化学所見：AST 34U/L、ALT 16U/L、LD 1,390U/L（基準120∼245）、尿酸 8.6 mg/dL、Na 139mEq/L、K 4.4mEq/L、Cl 106mEq/L。CR…	d	0	0	<p>A 4-month-old girl was brought to the hospital by her mother due to decreased vitality and reduced feeding. There were no abnormalities during the perinatal period. Her vitality has been decreasing for a week, and her feeding has decreased by 20% in the past two days. Her stool last night was blackish. Her vitality did not improve today, so her mother became worried and took her to the emergen…	In summary, a 4-month-old girl presents with decreased vitality, reduced feeding, blackish stool, and abnormal blood test results. The question asks which explanation is appropriate for the mother from the given options. The answer requires selecting one choice. The answer is "An emergency admission to a specialized hospital for further examination is necessary" because the patient's presentation…	1	0
364	117F39	Clinical Medicine (General)	<p>52歳の男性。労作時息切れと全身倦怠感を主訴に来院した。1か月前から両下腿の浮腫が出現し、1週間前から労作時息切れと全身倦怠感も自覚するようになったため受診した。15年前から高血圧症と糖尿病で治療を受けていたが、10か月前の転居を契機に受診を中断していた。身長176cm、体重85kg（2か月前は78kg）。脈拍92/分、整。血圧162/92mmHg。SpO<sub>2</sub>95%（room air）。両下腿に圧痕性浮腫を認める。尿所見：蛋白3+、糖2+、ケトン体（–）、潜血（–）。随時尿の尿蛋白480mg/dL、クレアチニン80mg/dL。血液所見：赤血球310万、Hb 8.6g/dL、Ht 28%、白血球8,600、血小板12万。血液生化学所見：総蛋白5.2g/dL、アルブミン2.2g/dL、尿素窒素30mg/dL、クレアチニン1.6mg/dL、尿酸7.6mg/dL、血糖2…	c	0	0	<p>A 52-year-old man visited the clinic with shortness of breath during exertion and general fatigue as his main complaints. He noticed swelling in both lower legs one month ago, and since a week ago, he started experiencing shortness of breath during exertion and general fatigue, prompting him to seek medical attention. He had been treated for hypertension and diabetes for 15 years but had stopp…	In summary, a 52-year-old man with a history of hypertension and diabetes presents with shortness of breath, general fatigue, and swelling in both lower legs. His vital signs, physical examination, and laboratory results are provided. The question asks which treatment should be administered first from the options of fresh frozen plasma, packed red blood cells, loop diuretics, albumin preparation,…	1	0
365	117F40	Clinical Medicine (General)	<p>57歳の女性。左下肢のむくみを主訴に来院した。約1年前から長時間の立ち仕事の際に両下肢の重さを自覚しており、約4か月前からは左下肢のむくみが出現した。15年前に子宮体癌の手術歴がある。体温は36.0℃。脈拍72/分、整。血圧130/74mmHg。呼吸数16/分。SpO<sup>2</sup>98%（room air）。頸静脈の怒張を認めない。甲状腺と頸部リンパ節を触知しない。心音と呼吸音とに異常を認めない。腹部は平坦、軟で、肝・脾を触知せず、下腹部に手術瘢痕を認める。両下肢の写真（<b>別冊No.2</b>）を別に示す。左脛骨前面を母指で5秒間圧迫しても圧痕は生じない。<br>現時点で最も可能性が高いのはどれか。</p>下肢静脈瘤|リンパ浮腫|甲状腺機能低下症|ネフローゼ症侯群|閉塞性動脈硬化症	b	1	0	<p>A 57-year-old woman came to the clinic with the main complaint of swelling in her left lower leg. She has been aware of heaviness in both legs when standing for long periods for about a year, and swelling in her left lower leg appeared about four months ago. She had surgery for uterine cancer 15 years ago. Her body temperature is 36.0℃. Her pulse is 72 beats per minute and regular. Her blood p…	In summary, a 57-year-old woman presents with swelling in her left lower leg, heaviness in both legs when standing for long periods, and a history of uterine cancer surgery. Her vital signs and physical examination are provided. The question asks for the most likely possibility from the given options. The answer requires selecting one choice. The answer is (Lymphedema) because the patient's histo…	1	0
366	117F41	Clinical Medicine (General)	<p>57歳の男性。定期受診で来院した。30歳時に2型糖尿病および高血圧症と診断され、自宅近くの総合病院に通院している。腎機能が徐々に悪化したため、１か月前に妻から生体腎移植を受けた。インスリン注射、降圧薬と複数の免疫抑制薬が処方されている。身長175cm、体重65kg。脈拍72/分、整。血圧126/70mmHg。頸部と胸部とに異常を認めない。 腹部に手術痕を認める。 両側アキレス腱反射は消失している。尿所見：蛋白（–）、潜血（–）。血液所見：赤血球350万、Hb 10.0g/dL、Ht 30%、白血球6,200、血小板35万。血液生化学所見：尿素窒素25mg/dL、クレアチニン0.7mg/dL、eGFR 89.8mL/分/1.73m<sup>2</sup>、HbA1c 6.9%（基準4.6∼6.2）、Na 143mEq/L、K 4.8mEq/L、Cl 105mEq/L。<br>この患者…	d	0	0	<p>A 57-year-old man visited the clinic for a regular check-up. He was diagnosed with type 2 diabetes and hypertension at the age of 30 and has been attending a general hospital near his home. As his kidney function gradually deteriorated, he received a living-donor kidney transplant from his wife one month ago. He is prescribed insulin injections, antihypertensive medication, and several immunos…	In summary, a 57-year-old man with a history of type 2 diabetes, hypertension, and kidney transplant is attending a clinic for a regular check-up. His vitals and blood test results are provided. We need to choose the most appropriate explanation for this patient from the given options. The answer requires selecting one choice. The answer is "Influenza vaccination cannot be administered" because t…	0	0
367	117F42	Clinical Medicine (General)	<p>75歳の女性。 全身倦怠感を主訴に来院した。1年前に骨転移を伴う進行肺小細胞癌と診断され、 腰椎骨転移に対して放射線照射を施行後、 薬物による抗癌治療が行われたが効果が乏しく、3か月前から薬物による抗癌治療は行わない方針となった。1週間前から全身倦怠感が著明となり入院した。意識は清明であるが受け答えは緩慢である。身長161cm、体重42kg。体温36.9℃。脈拍104/分、整。血圧112/62mmHg。呼吸数20/分。SpO<sub>2</sub>95%（room air）。眼瞼結膜と眼球結膜とに異常を認めない。 心音と呼吸音とに異常を認めない。 腹部は平坦、軟で、肝・脾を触知しない。 腰背部に叩打痛を認める。胸腹部・骨盤部CTで多発腰椎転移の増悪を認めたが、既に放射線照射を施行した部位であり、再照射は不可能と判断された。疼痛コントロールのためオキシコドン20mg/日の経ロ投与を開…	excluded	0	1	<p>A 75-year-old woman came to the hospital with a chief complaint of general fatigue. She was diagnosed with advanced small cell lung cancer with bone metastasis a year ago. After receiving radiation therapy for lumbar spine metastasis, she underwent chemotherapy, but the treatment was ineffective. Chemotherapy was discontinued three months ago. Her general fatigue became severe a week ago, and …	In summary, a 75-year-old woman with advanced small cell lung cancer and bone metastasis is experiencing severe fatigue and pain. She has had previous treatments, including radiation therapy and chemotherapy, but they were ineffective. The patient is currently on oxycodone, but it is not providing sufficient pain relief, and she has difficulty swallowing oral medications. The question asks which …	0	0
368	117F43	Clinical Medicine (General)	<p>45歳の女性。日中のだるさを主訴に来院した。 第1子の出産後から体重が増え、10年で10kg増加した。健診を受けたことはない。喫煙歴はない。 飲酒は機会飲酒。就労はしておらず、運動習慣はない。身長152cm、体重65kg。血圧144/92mmHg。尿所見：蛋白（–）、糖3+、ケトン体（–）、潜血（–）。血液生化学所見：総蛋白7.4g/dL、アルブミン4.0g/dL、尿素窒素14mg/dL、クレアチニン0.7 mg/dL、尿酸7.2 mg/dL、血糖188mg/dL、HbA1c 8.2 %（基準 4.6∼6.2）、総コレステロ一ル252mg/dL、トリグリセリド220mg/dL、HDLコレステロール36mg/dL、Na 135mEq/L、K 4.6mEq/L、Cl 101mEq/L。 12誘導心電図で異常を認めない。<br>食事療法の内容で正しいのはどれか。</p>食塩摂取量を10g…	e	0	0	<p>A 45-year-old woman visited the clinic with her main complaint being fatigue during the day. After the birth of her first child, her weight increased by 10kg over 10 years. She has never had a medical checkup. She has no history of smoking and drinks alcohol only occasionally. She is not employed and has no exercise habits. She is 152cm tall and weighs 65kg. Her blood pressure is 144/92mmHg. U…	In summary, a 45-year-old woman presents with fatigue and has a history of weight gain, no exercise habits, and abnormal blood test results. The question asks for the correct content of dietary therapy for this patient. The answer requires selecting one choice. The answer is "Keep daily salt intake below 10g" because the patient has hypertension (blood pressure of 144/92mmHg), and reducing salt i…	0	0
369	117F44	Clinical Medicine (General)	<p>79歳の女性。脂質異常症と 2型糖尿病のため定期的に通院中である。 新型コロナウイルス感染症（COVID-19）の流行以前は外出を好み活動的であったが、ここ3年間は家で過ごすことが増えている。本日バスを利用して予約どおりに来院した。身だしなみは整っている。顔面に擦過傷を認めたため原因を質問したところ「最近よくつまづくようになり、3日前に玄関先で転び顔をぶつけてしまいました」と話した。 約1か月前から、好きだった花の手入れや食事の準備が億劫になり、寝付きが悪く熟睡できないという。また、 時折食事中にむせるようになり、 食欲が低下して食事量も減少傾向であるという。<br>この患者で保たれていると考えられるのはどれか。</p>意欲|運動機能|栄養状態|嚥下機能|日常生活動作〈ADL〉	e	0	0	<p>A 79-year-old woman is regularly visiting the clinic for dyslipidemia and type 2 diabetes. She used to enjoy going out and was active before the COVID-19 pandemic, but she has been spending more time at home in the past three years. Today, she took the bus to the clinic as scheduled. She is well-groomed. She has a facial abrasion, and when asked about the cause, she said, "I've been tripping m…	In summary, a 79-year-old woman with dyslipidemia and type 2 diabetes reports increased falls, loss of interest in activities, sleep issues, choking during meals, and decreased appetite. The question asks which function is likely to be preserved among motivation, motor function, nutritional status, swallowing function, and activities of daily living (ADL). The answer requires selecting one choice…	0	0
370	117F45	Clinical Medicine (General)	<p>58歳の男性。 定期受診で来院した。 高血圧性腎硬化症による慢性腎臓病で半年前から自宅近くの診療所に通院している。 喫煙は35年前から20本/日。 飲酒はビ一ル350mL/日を週2回。身長170cm、体重 84kg。BMI29.0。脈拍 72/分、整。血圧 136/88mmHg。尿所見：蛋白2+、糖（–）、潜血（–）。血液所見：赤血球392万、Hb12.8g/dL、Ht37%、白血球5,600、血小板21万。血液生化学所見： 総蛋白7.0g/dL、アルブミン3.8g/dL、尿素窒素28mg/dL、クレアチニン1.8mg/dL、尿酸7.8mg/dL、Na 140mEq/L、K 4.9mEq/L、Cl 103mEq/L、Ca 9.4mg/dL、P 5.6mg/dL。1か月前の食事調査で蛋白質摂取量168g/日（2.0g/kg）、 食塩摂取量9.5g/日であった。<br>この患者の腎機能…	b	0	0	<p>A 58-year-old man visited the clinic for a regular checkup. He has been attending a nearby clinic for the past six months for chronic kidney disease due to hypertensive nephrosclerosis. He has been smoking 20 cigarettes per day for 35 years. He drinks 350mL of beer twice a week. His height is 170cm, and he weighs 84kg. His BMI is 29.0. His pulse is 72 beats per minute and regular. His blood pr…	In summary, a 58-year-old man with chronic kidney disease due to hypertensive nephrosclerosis has provided his health and lifestyle information, and we are asked to identify the least useful measure to maintain his kidney function from the options of quitting smoking, abstaining from alcohol, weight loss, salt intake restriction, and protein intake restriction. The answer requires selecting one c…	1	0
371	117F46	Clinical Medicine (General)	<p>40歳の女性。食後、数時間で起こる動悸、 発汗および手の震えを主訴に来院した。症状は朝食後の外出時に経験することが多く、摂食で改善する。身長160cm、体重65kg。体温36.1℃。脈拍64/分、整。血圧128/84 mmHg。甲状腺腫と頸部リンパ節とを触知しない。 心音と呼吸音とに異常を認めない。腹部は平坦、軟で、肝、脾を触知しない。尿所見：蛋白（–）、糖（–）。 血液生化学所見：総ビリルビン0.6mg/dL、 AST 32 U/L、ALT 48U/L、尿素窒素18mg/dL、クレアチニン 0.5 mg/dL、空腹時血糖 112mg/dL、HbA1c 5.6%（基準4.6〜6.2）。<br>この患者の症状出現時に増加していることが予想されるホルモンはどれか。<b>3つ選ベ。</b></p>グルカゴン|アドレナリン|コルチゾール|サイロキシン|アルドステロン	abc	0	0	<p>A 40-year-old woman visited the clinic with complaints of palpitations, sweating, and hand tremors that occur a few hours after eating. She often experiences these symptoms after breakfast when going out, and they improve after eating. She is 160cm tall and weighs 65kg. Her body temperature is 36.1℃. Her pulse is 64 beats per minute and regular. Her blood pressure is 128/84 mmHg. No thyroid or…	In summary, a 40-year-old woman experiences palpitations, sweating, and hand tremors a few hours after eating, which improve after eating. The question asks which three hormones would be expected to increase when the patient's symptoms appear. The answer requires selecting three choices. The answer is Glucagon, Adrenaline, and Cortisol because these hormones are involved in the body's response to…	1	0
372	117F47	Clinical Medicine (General)	<p>53歳の男性。胸痛と悪心を主訴に救急車で搬入された。本日午前4時から胸痛と悪心が出現した。 午前8時ごろまで我慢していたが、 症状が改善しないため救急車を要請した。15年前から糖尿病、脂質異常症で自宅近くの診療所に通院している。喫煙は10本/日を33年間。身長168cm、体重 75kg。心拍数72/分、整。血圧126/60mmHg。呼吸数14/分。SpO<sub>2</sub>98%（リザーバー付マスク10L/分酸素投与下）。心音と呼吸音とに異常を認めない。 来院時の 12 誘導心電図で、前胸部誘導にST上昇を認めた。経胸壁心エコー検査で前壁中隔の壁運動低下を認め、左室駆出率は40%であった。心筋トロポニンT迅速検査が陽性で急性前壁梗塞と診断した。緊急冠動脈造影で左前下行枝に完全閉塞、左回旋枝に50%の狭窄を認めたため、引き続き経皮的冠動脈形成術が行われ、左前下行枝にステントを留置…	ae	0	0	<p>A 53-year-old man was brought in by ambulance due to chest pain and nausea. Chest pain and nausea appeared at around 4 a.m. today. He endured the symptoms until around 8 a.m., but called for an ambulance when they did not improve. He has been receiving treatment for diabetes and dyslipidemia at a nearby clinic for 15 years. He has been smoking 10 cigarettes a day for 33 years. He is 168cm tall…	In summary, a 53-year-old man with a history of diabetes and dyslipidemia experienced chest pain, nausea, and was diagnosed with an acute anterior wall infarction. After undergoing percutaneous coronary intervention, we need to select two appropriate statements for explaining the upcoming cardiac rehabilitation. The answer requires selecting two choices. The answer is "Let's learn about diet and …	1	0
373	117F48	Clinical Medicine (General)	<p>63歳の男性。2か月前から咳嗽が出現し、改善しないため来院した。身長167cm、 体重65 kg。 体温36.2℃。脈拍 62/分、整。 血圧124/80mmHg。 呼吸数14/分。SpO<sub>2</sub>95%（room air）。心音に異常を認めない。 呼吸音は左上肺野で軽度減弱を認める。腹部は平坦、軟で、肝・ 脾を触知しない。胸部エックス線写真で左上肺野に結節影を認めた。FDG-PET像（<b>別冊No. 3</b>）を別に示す。 精査により、肺扁平上皮癌、臨床病期ⅢA期と診断され、化学放射線療法の適応と判断された。<br>この患者で、放射線療法単独と比べ薬物による抗癌治療を併用する意義はどれか。</p>生命予後の改善|白血球減少の抑制|放射線肺炎の予防|放射線食道炎の予防|放射線皮膚炎の軽減	a	1	0	<p>A 63-year-old man has had a cough for the past two months and came to the clinic because it hasn't improved. He is 167cm tall and weighs 65kg. His body temperature is 36.2℃. His pulse is 62 beats per minute and regular. His blood pressure is 124/80mmHg. His respiratory rate is 14 breaths per minute. His SpO<sub>2</sub> is 95% (room air). No abnormalities are found in his heart sounds. Mildly d…	In summary, a 63-year-old man with a cough, diminished breath sounds, and a nodular shadow on chest X-ray was diagnosed with stage IIIA lung squamous cell carcinoma and deemed a candidate for chemoradiotherapy. The question asks about the significance of combining anticancer drug therapy with radiation therapy in this patient. The answer requires selecting one choice. The answer is (Improvement i…	1	0
374	117F49	Clinical Medicine (General)	<p>82歳の女性。食欲と活動性の低下を主訴に来院した。3日前から食欲が低下し、当日の朝はいつもの時間に起床できなかったため、心配した家族に連れられて受診した。お薬手帳によると、自宅近くの診療所で1年以上前からアンジオテンシン変換酵素〈ACE〉阻害薬、カルシウム拮抗薬、ビスホスホネー ト製剤およびNSAIDの処方を受けており、1週間前からベンゾジアゼピン系睡眠薬が追加されていた。意識レべルはJCSⅠ-1から2程度。体温36.0℃。脈拍64/分、整。血圧160/96 mmHg。呼吸数16/分。血液所見：赤血球350万、Hb 10.2g/dL、Ht 32%、白血球6,200、血小板22万。 血液生化学所見：総蛋白6.0 g/dL、アルブミン3.6g/dL、総ビリルビン0.6mg/dL、AST 30U/L、ALT 13U/L、LD 220U/L（基 準 120〜245）、ALP 83U/L（基…	b	0	0	<p>An 82-year-old woman visited the clinic with a chief complaint of decreased appetite and activity. Her appetite had been decreasing for the past three days, and she was unable to wake up at her usual time that morning, so her concerned family brought her in for a consultation. According to her medication record, she had been prescribed angiotensin-converting enzyme (ACE) inhibitors, calcium ch…	In summary, an 82-year-old woman with a history of multiple medications presents with decreased appetite and activity, and the question is about which medication can be continued during her hospitalization. The answer requires selecting one choice. The answer is (calcium channel blockers) because they are commonly used for managing hypertension, and the patient has elevated blood pressure (160/96…	1	0
375	117F50	Clinical Medicine (General)	<p>76歳の女性。嗄声を主訴に来院した。3か月前から声がかすれることに気付いた。様子をみていたが症状が改善しないため受診した。高血圧症、 脂質異常症で自宅近くの診療所に通院中である。喫煙は10 本/日を40年間。2年前から禁煙している。意識は清明。体温36.2℃。脈拍76/分、整。血圧142/78mmHg。呼吸数18/分。SpO<sub>2</sub> 98%（room air）。心音と呼吸音とに異常を認めない。腹部は平坦、軟で、肝・脾を触知しない。 下腿浮腫なし。 血液所見：赤血球391万、Hb 12.7g/dL、Ht 36%、白血球8,300、血小板23万。 血液生化学所見：総蛋白 7.2g/dL、アルブミン3.5g/dL、総ビリルビン0.5mg/dL、AST 25U/L、ALT 17U/L、尿素窒素21 mg/dL、クレアチニン1.1mg/dL。CRP 0.1mg/dL。5年前と…	a	1	0	<p>A 76-year-old woman visited the clinic with the chief complaint of hoarseness. She noticed her voice becoming hoarse about 3 months ago. She waited to see if the symptoms would improve, but they didn't, so she decided to visit the clinic. She is being treated for hypertension and dyslipidemia at a local clinic. She smoked 10 cigarettes a day for 40 years but quit smoking 2 years ago. She is al…	In summary, a 76-year-old woman presents with hoarseness lasting for 3 months. She has a history of hypertension, dyslipidemia, and smoking but quit 2 years ago. Her vital signs are stable, and physical examination and blood tests are largely unremarkable. The question asks for the most appropriate next test from the following options: Chest CT, Thoracoscopy, Bronchoscopy, Pulmonary function test…	0	0
376	117F51	Clinical Medicine (General)	<p>52 歳の男性。咽頭痛と呼吸困難を主訴に救急外来を受診した。4時間前から強い嚥下痛のため食事が摂れなくなった。2時間前から声を出しにくくなり、呼吸困難を自覚するようになった。意識は清明。体温38.5℃。脈拍96/分、整。血圧150/90mmHg。呼吸数28/分。SpO<sub>2</sub>90%（マスク 5L/分酸素投与下）。顔貌は苦悶様で、診察中に吸気性喘鳴が増悪した。<br>まず行うのはどれか。</p>気道確保|経鼻胃管挿入|消炎鎮痛薬の投与|気管支拡張薬の吸入|テオフィリンの静脈内投与	a	0	0	<p>A 52-year-old man visited the emergency clinic with a chief complaint of throat pain and difficulty breathing. He became unable to eat due to severe pain when swallowing four hours ago. Two hours ago, it became difficult for him to speak, and he started to experience difficulty breathing. He is fully conscious. His body temperature is 38.5℃. His pulse is 96 beats per minute and regular. His bl…	In summary, a 52-year-old man presents with throat pain, difficulty breathing, swallowing, and speaking, fever, and inspiratory stridor. The question asks which of the following interventions should be done first. The answer requires selecting one choice. The answer is (Airway management) because the patient's symptoms indicate a potentially life-threatening airway obstruction, as evidenced by th…	1	0
377	117F52	Clinical Medicine (General)	<p>28歳の初妊婦（1妊0産）。妊娠35週3日、胎動減少を主訴に受診した。 妊娠初期から妊婦健康診査を受けていた。 妊娠34週1日の妊娠健康診査において、推定胎児体重が1,700g（-1.9SD）の胎児発育不全を指摘されている。 今朝から胎動の減少を自覚し心配になり受診した。 性器出血や下腹部痛の自覚はない。身長162cm、体重54kg（非妊時48kg）。体温36.8℃。脈拍72/分、整。血圧136/65mmHg。腹部は妊娠子宮で膨隆し、柔らかく圧痛は認めない。 来院時の胎児心拍数陣痛図で基線は正常脈、 基線細変動は中等度で、40分間以上の計測において一過性頻脈および徐脈を認めない。妊娠初期検査：血液型O型RhD（+）、間接Coombs試験陰性。<br>この胎児の健常性を評価するために行う超音波検査項目として適切なのはどれか。<b>3つ選べ。</b></p>胎盤の厚さ|推定胎児体重|羊…	bcd	0	0	<p>A 28-year-old pregnant woman (first pregnancy, no deliveries) at 35 weeks and 3 days gestation visited the clinic due to reduced fetal movement. She has been attending prenatal checkups since early pregnancy. At the prenatal checkup at 34 weeks and 1 day, she was told that her estimated fetal weight was 1,700g (-1.9SD), indicating fetal growth restriction. She became worried after noticing red…	In summary, a 28-year-old pregnant woman at 35 weeks and 3 days gestation is concerned about reduced fetal movement and has a history of fetal growth restriction. She has no genital bleeding or lower abdominal pain, and her vital signs are stable. The question asks for three appropriate ultrasound examination items to assess fetal well-being. The answer requires selecting three choices. The answe…	0	0
378	117F53	Clinical Medicine (General)	<p>11歳の男児。右下腹部痛を主訴に母親に連れられて来院した。朝からみぞおち付近の不快感を自覚していたが、学校に登校した。給食後に嘔吐し、腹痛が次第に増強したため受診した。体温38.5℃。脈拍108/分、整。血圧118/62mmHg。呼吸数22/分。SpO<sub>2</sub>99%（room air）。 心音と呼吸音とに異常を認めない。腹部は右下腹部に限局した圧痛を認め、筋性防御を認める。血液所見： 赤血球430万、Hb 12.6g/dL、Ht 40%、白血球13,500、血小板25万。血液生化学所見：総蛋白6.8 g/dL、アルブミン4.0g/dL、AST 20U/L、ALT 12 U/L、尿素窒素10mg/dL、クレアチニン0.5mg/dL、Na 140 mEq/L、K 4.0mEq/L、Cl 102mEq/L。CRP 8.2mg/dL。腹部超音波像（<b>別冊No. 5</b…	c	1	0	<p>An 11-year-old boy was brought to the hospital by his mother, complaining of pain in his lower right abdomen. He had been aware of discomfort around his solar plexus since morning, but still went to school. After lunch, he vomited and his abdominal pain gradually worsened, so he sought medical attention. His body temperature is 38.5℃, pulse rate 108 beats per minute and regular, blood pressure…	In summary, an 11-year-old boy presents with lower right abdominal pain, vomiting, and fever. His vital signs and blood test results are provided, along with an abdominal ultrasound. The question asks which physical sign is expected in this patient. The answer requires selecting one choice. The answer is (McBurney's sign) because the patient's symptoms, age, and physical examination findings are …	0	1
379	117F54	Clinical Medicine (General)	<p>1か月の女児。1か月検診で心雑音を指摘され、母親に連れられて来院した。普段は元気にしており、哺乳も良好だという。自宅で母乳を飲んでから約2時間30分が経過している。身長と体重の計測をしている際に目覚め、診察を待っている間に泣き出した。 診察室で胸部の聴診を試みたが、母親に抱かれていても泣き続けており、 聴診は困難である。<br>心雑音を評価するために最も適切な対応はどれか。</p>薬剤による鎮静を行う。|おもちゃを手に持たせて遊ばせる。|母乳を与えてから再度聴診を試みる。|聴診をあきらめて心エコー検査を行う。|アニメ一ションビデオを用いて興味をひく。	c	0	0	<p>A 1-month-old baby girl was brought to the clinic by her mother after a heart murmur was pointed out during her 1-month checkup. She is usually lively and has been feeding well. It has been about 2 hours and 30 minutes since she last breastfed at home. She woke up while being measured for her height and weight and started crying while waiting for her examination. In the examination room, it wa…	In summary, a 1-month-old baby girl with a heart murmur is brought to the clinic, but continuous crying makes it difficult to listen to her chest. The question asks for the most appropriate approach to assess the heart murmur from the given options. The answer requires selecting one choice. The answer is (attempt to listen again after breastfeeding) because breastfeeding can help calm the baby, m…	1	0
380	117F55	Clinical Medicine (General)	<p>32歳の1回経産婦（2妊1産）。妊娠39週6日、規則的な子宮収縮を主訴に来院した。これまでの妊娠経過に異常を認めない。午前1時、10分ごとの規則的な子宮収縮を自覚し、次第に増強したため午前4時に入院した。内診で子宮口は4cm開大、展退度は60%、硬度は中、児頭下降度はSP−2cm であった。午前8時に破水を認めた。その時点の内診で子宮口は6cm開大、下降度はSP−1cm であった。その後、陣痛周期は3分となった。午後1時の内診で子宮口は全開大、児頭下降度は SP+2cm、先進する小泉門を1時方向に触知し、矢状縫合はほぼ母体の骨盤縦径に一致していた。この時点の陣痛周期は3分で、持続時間は1分であった。<br>この産婦の分ṯ経過で正しいのはどれか。</p>遷延分娩|早期破水|微弱陣痛|分娩停止|後方後頭位	b	0	0	<p>A 32-year-old woman with one prior delivery (2 pregnancies, 1 delivery) is 39 weeks and 6 days pregnant. She came to the hospital with regular uterine contractions as her main complaint. There have been no abnormalities in her pregnancy so far. At 1 AM, she began to feel regular uterine contractions every 10 minutes, which gradually intensified, so she was admitted to the hospital at 4 AM. Upo…	In summary, a 32-year-old woman at 39 weeks and 6 days pregnant is experiencing regular uterine contractions and has been admitted to the hospital. Her cervix has dilated progressively, and her water broke at 8 AM. The baby's head has descended, and her contractions are occurring every 3 minutes. The question asks which of the following is correct regarding the course of this woman's labor: prolo…	0	0
381	117F56	Clinical Medicine (General)	<p>75歳の男性。血痰を主訴に来院した。血痰は3か月前から出現し、最近、量、回数ともに増加している。生来健康で、昨年の検診では異常を指摘されなかった。体温36.0℃。脈拍76/分、整。血圧128/72mmHg。呼吸数16/分。SpO<sub>2</sub>97%（room air）。胸痛はない。呼吸音に異常を認めない。 口腔内と咽頭とに異常を認めない。 胸部エックス線写真と胸部CTで異常を認めない。<br>次に行う検査として正しいのはどれか。<b>2つ選ベ。</b></p>喀痰細胞診|縦隔鏡検査|気管支鏡検査|胸腔鏡下肺生検|肺動脈造影検査	ac	0	0	<p>A 75-year-old man came to the clinic with the chief complaint of bloody sputum. He has been experiencing bloody sputum for the past three months, and recently, both the amount and frequency have increased. He has been generally healthy, and no abnormalities were pointed out during his checkup last year. His body temperature is 36.0℃. His pulse is 76 beats per minute and regular. His blood pres…	In summary, a 75-year-old man presents with bloody sputum for the past three months, which has recently increased in amount and frequency. His vital signs and physical examination are unremarkable, and no abnormalities were found in chest X-ray and chest CT scan. The question asks which two tests should be performed next from the options of sputum cytology, mediastinoscopy, bronchoscopy, video-as…	1	0
382	117F57	Clinical Medicine (General)	<p>14歳の男子。学校検尿で蛋白尿を指摘され来院した。第1次検査と第2次検査の結果（<b>別冊No.6</b>）を別に示す。受診結果が判明するまでは、部活動顧問教諭からバスケット部の活動を中止するよう指示されている。自覚症状はない。身長165cm、体重50kg。血圧110/66mmHg。眼瞼に浮腫を認めない。心音と呼吸音とに異常を認めない。腹部は平坦、軟で、肝・脾を触知しない。早朝尿所見：蛋白（−）（9mg/dL）、潜血（−）。 随時尿所見：蛋白3+（560mg/dL）、潜血（−）。血液所見と血液生化学所見とに異常を認めない。腎超音波検査で異常を認めない。<br>適切な生活指導はどれか。</p>「入院治療が必要です」|「自宅安静が必要です」|「体育実技は見学してください」|「軽い運動だけ参加してください」|「運動制限は必要ありません」	e	1	0	<p>A 14-year-old boy visited the clinic after being advised of proteinuria during a school urine test. The results of the first and second tests are shown separately in <b>Appendix No.6</b>. Until the examination results are confirmed, he has been instructed by his basketball team advisor to suspend participation in club activities. He has no noticeable symptoms. He is 165cm tall and weighs 50kg.…	In summary, a 14-year-old boy with proteinuria detected in a school urine test has no noticeable symptoms, normal blood pressure, and no abnormalities in blood tests or renal ultrasound. The question asks for appropriate lifestyle guidance from the options provided. The answer requires selecting one choice. The answer is "No exercise restriction is necessary" because the boy's symptoms, blood pre…	1	0
383	117F58	Clinical Medicine (General)	<p>46歳の男性。右母趾基部の疼痛を主訴に来院した。昨年も同様の症状があり、その時は翌日軽快した。先月から高血圧症と脂質異常症に対して投薬治療を受けている。2日前に友人とゴルフに行き、飲酒した後に疼痛が出現した。今回は症状が改善しないため受診した。身長171cm、体重82kg。右第一中足趾節関節に発赤と疼痛を伴う腫脹を認める。明らかな結節はない。<br>この患者の症状出現の誘因と<b>ならない</b>のはどれか。</p>飲酒|運動|脱水|スタチンの開始|降圧利尿薬の開始	d	0	0	<p>A 46-year-old man visited the clinic with the chief complaint of pain at the base of his right big toe. He had a similar symptom last year, which improved the next day. He has been receiving medication for hypertension and dyslipidemia since last month. Two days ago, he went golfing with a friend, and the pain appeared after drinking alcohol. He came to the clinic this time because the symptom…	In summary, a 46-year-old man with a history of hypertension and dyslipidemia has pain, redness, and swelling at the base of his right big toe, which appeared after drinking alcohol and golfing. The question asks which factor is not a trigger for the onset of his symptoms. The answer requires selecting one choice. The answer is (initiation of statin therapy) because this patient's presentation is…	1	0
384	117F59	Comprehension	<p><b>次の文を読み、59〜61 の問いに答えよ。<p>56歳の女性。強い頭痛後に、意識障害を生じたため救急車で搬入された。<br><b>現病歴</b>：自宅で家事をしていたところ、突然強い頭痛を訴えた。その後まもなく反応が無くなったため、長女が救急車を要請した。2日前に頭痛で自宅近くの診療所を受診した際の検査結果を長女が持参している。<br><b>既往歴</b>：12歳時に急性虫垂炎で手術。2日前に頭痛があり、自宅近くの診療所で処方された鎮痛薬を内服している。<br><b>生活歴</b>：夫、長女および長男との4人暮らし。 30年前に会社を退職した。喫煙歴はない。飲酒は機会飲酒。<br><b>家族歴</b>：特記すべきことはない。<br><b>現症</b>：意識レベルはJCSⅢ-100。身長152cm、体重56kg。体温37.2℃。心拍数56/分、整。血圧192/102 mmHg。…	e	1	0	<p><b>Please read the following text and answer the questions below.</b></p><p>A 56-year-old woman was brought in by ambulance due to loss of consciousness following severe headache.<br><b>Present illness:</b> While doing housework at home, she suddenly complained of severe headache. Soon after, she became unresponsive, and her eldest daughter called for an ambulance. Her daughter brought the tes…	In summary, a 56-year-old woman experiences loss of consciousness following a severe headache and has a cardiac arrest. Various treatments were administered and the patient eventually passed away. Q1: One answer is required. The answer is Asystole because the patient lost response to stimuli, stopped spontaneous breathing, and had no palpable carotid pulse. This indicates the absence of any elect…	0	0
385	117F60	Comprehension	<p>その後、直ちに胸骨圧迫およびバッグバルブマスク換気を開始し、静脈路確保を行った。アドレナリンを静脈投与した後に、自己心拍が再開し、心拍数90/分、整。血圧 126/72mmHgとなった。自発呼吸は認めなかったため気管挿管を行い集中治療室へ入院となった。意識レベルはJCSⅢ−300からJCSⅢ-100となった。SpO<sub>2</sub>は98%（吸入酸素濃度60%）であった。自発呼吸は回復しなかった。入院後に撮影した頭部単純CT（<b>別冊No.8</b>）を別に示す。<br>行うべき治療で<b>誤っている</b>のはどれか。</p>血圧管理|人工呼吸|体温管理療法|緊急ペ一シング|高浸透圧利尿薬投与	d	1	0	<p>Afterward, they immediately began chest compressions and bag-valve-mask ventilation and secured an intravenous line. After administering adrenaline intravenously, the patient's own heartbeat resumed, with a heart rate of 90 beats per minute and regular. His blood pressure became 126/72mmHg. Since spontaneous breathing was not observed, they performed endotracheal intubation and the patient was…		1	0
386	117F61	Comprehension	<p>入院5日目、昇圧薬を継続して投与していたが、瞳孔径が両側5.0mmとなり、対光反射は両側で消失した。その後、血圧が低下し、心停止となり、 死亡確認を行った。<br>その後の対応で正しいのはどれか。</p>警察に連絡する。|保健所に連絡する。|司法解剖を依頼する。|死亡診断書を作成する。|医療安全支援センタ一に届け出る。	d	1	0	<p>On the fifth day of hospitalization, the patient continued to receive vasopressor medication, but their pupil size increased to 5.0mm on both sides and the light reflex disappeared on both sides. Subsequently, their blood pressure dropped, they experienced cardiac arrest, and death was confirmed.<br>Which of the following actions is correct to take after this event?</p>Contact the police. | Co…		1	0
387	117F62	Comprehension	<p><b>次の文を読み、 62〜64の問いに答えよ。</b><br>75歳の男性。労作時の呼吸困難を主訴に来院した。<br><b>現病歴</b>：数年前から労作時の息切れがあったが、約1年前から階段や坂道は途中で休まないと昇れなくなった。1週間前から呼吸困難と膿性痰が出現し、改善しないため受診した。<br><b>既往歴</b>：60歳時より高血圧症。<br><b>生活歴</b>：喫煙は25歳から現在まで40本/日を50年間。飲酒は機会飲酒。<br><b>家族歴</b>：母が気管支喘息。<br><b>現症</b>：意識は清明。身長163cm、体重65kg。体温36.6℃。脈拍92/分、整。血圧142/56mmHg。呼吸数24/分。SpO<sub>2</sub>90%（room air）。眼瞼結膜と眼球結膜とに異常を認めない。頸静脈の怒張を認めない。胸鎖乳突筋の肥大を認める。心音に異常を認…	a	0	0	<p><b>Please read the following text and answer the questions below.</b><br>A 75-year-old man visited the hospital with the chief complaint of shortness of breath during exertion.<br><b>Present illness:</b> He has experienced breathlessness during exertion for several years, but for about a year now, he has been unable to climb stairs or slopes without resting midway. He decided to consult a doct…	In summary, a 75-year-old man with a history of smoking and hypertension is experiencing shortness of breath, purulent sputum, and has worsened respiratory symptoms. The questions are related to his condition, incorrect treatments, and appropriate treatments after his condition deteriorates. Q1: One answer is required. The answer is Type II respiratory failure because the patient's arterial blood…	1	0
388	117F63	Comprehension	<p>対応で<b>誤っている</b>のはどれか。</p>酸素投与|抗菌薬投与|副腎皮質ステロイド投与|短時間作用性β<sub>2</sub>刺激薬吸入|ヒスタミンH<sub>1</sub>受容体拮抗薬投与	e	0	0	<p>Which of the following treatments is <b>incorrect</b>?</p>Oxygen administration | Antibiotic administration | Corticosteroid administration | Short-acting β<sub>2</sub> agonist inhalation | Histamine H<sub>1</sub> receptor antagonist administration.		1	0
389	117F64	Comprehension	<p>その後、SpO<sub>2</sub>86%に低下したため、ストレッチャーに移動し、マスク5L/分の酸素投与を行った。喘鳴はやや改善したが、呼吸困難は続いていた。意識レベルはJCSⅡ-10。心拍数130/分、整。血圧152/82mmHg。呼吸数28/分。動脈血ガス分析（マスク5L/分酸素投与下）：pH7.30、PaCO<sub>2</sub>86Torr、PaO<sub>2</sub>92Torr、HCO<sub>3</sub><sup>-</sup>36 mEq/L。<br>適切な治療法はどれか。</p>気管切開|気管挿管|高流量酸素|高気圧酸素治療|非侵襲的陽圧換気〈NPPV〉	e	0	0	<p>After that, due to a decrease in SpO<sub>2</sub> to 86%, the patient was moved to a stretcher and given oxygen at a flow rate of 5L/minute through a mask. His wheezing slightly improved, but he continued to experience difficulty breathing. His consciousness level was JCS II-10. His heart rate was 130 beats per minute and regular. His blood pressure was 152/82mmHg. His respiratory rate was 28 b…		1	0
390	117F65	Comprehension	<p><b>次の文を読み、 65〜67の問いに答えよ。</b><br>56歳の男性。 右季肋部痛を主訴に来院した。<br><b>現病歴</b>：以前から右背部痛を自覚していたが、1か月前から痛みの頻度が増加し、就寝初期の右季肋部痛も伴うようになったため自宅近くの医院を受診した。腹部超音波検査で胆嚢結石を認め、手術目的に紹介受診した。<br><b>既往歴</b>：1年前から高血圧症と2型糖尿病で降圧薬と経口糖尿病薬を内服している。<br><b>生活歴</b>：喫煙は20本/日を35年間。 飲酒は焼酎1合/日を10年間。<br><b>家族歴</b>：母が2型糖尿病で治療中である。<br><b>現症</b>：意識は清明。身長171cm、体重70kg。体温36.1℃。脈拍 72/分、整。血圧148/96mmHg。SpO<sub>2</sub>98%（room air）。眼瞼結膜と眼球結膜とに異常…	c	0	0	<p><b>Please read the following text and answer the questions below.</b><br>A 56-year-old man presented with the chief complaint of right subcostal pain.<br><b>Present illness:</b> He had been experiencing right back pain for some time, but the frequency of pain increased a month ago, and he started to experience right subcostal pain during the initial stages of sleep. He visited a nearby clinic,…	In summary, a 56-year-old man with a history of hypertension and type 2 diabetes presents with right subcostal pain and is diagnosed with gallstone disease. He is scheduled for elective laparoscopic cholecystectomy. The question asks which factors support the recommendation for cholecystectomy, which perioperative management steps are incorrect, and the boundaries of Calot's triangle during the s…	1	0
391	117F66	Comprehension	<p>周術期管理について<b>誤っている</b>のはどれか。</p>前日、タ食を摂取する。|当日術前、降圧薬を内服する。|当日術前、経口糖尿病薬を内服する。|翌日、食事を開始する。|翌日、経口鎮痛薬を内服する。	c	0	0	<p>Which of the following is <b>incorrect</b> regarding perioperative management?</p>Consuming a regular diet the day before surgery. | Taking antihypertensive medication on the day of surgery. | Taking oral diabetes medication on the day of surgery. | Starting to eat the day after surgery. | Taking oral pain relievers the day after surgery.		1	0
392	117F67	Comprehension	<p>腹腔鏡下胆嚢摘出時に胆嚢底部を挙上すると脈管損傷に注意を要する領域（Calot三角）が出現する。解剖図（<b>別冊No .9</b>）を別に示す。<br>この領域の境界はどれか。<b>3つ</b>選べ。</p>A|B|C|D|E	acd	1	0	<p>During laparoscopic cholecystectomy, when the gallbladder's bottom part is lifted, an area requiring caution for vascular injury (Calot's triangle) appears. An anatomical illustration is shown separately.<br>What are the boundaries of this area? <b>Select 3</b> options.</p>A|B|C|D|E		0	0
393	117F68	Comprehension	<p><b>次の文を読み、68〜70の問いに答えよ。</b><br>76 歳の女性。歩行障害を主訴に来院した。<br><b>現病歴</b>：6年前から左上肢の動かしにくさが出現し、4年前から歩くのが遅くなった。4年前から自宅近くの診療所でレボドパ〈L-dopa〉を処方され症状は改善した。1年前から内服薬の効果が持続しなくなり、歩行困難が進行した。 半年前から、歩行中に足が止まってしまうことがあり、2回転倒したため専門外来を受診した。<br><b>既往歴</b>：脂質異常症でスタチンを内服している。<br><b>生活歴</b>：喫煙歴、飲酒歴はない。 転倒しないようにほとんど外出しない。 室内のトイレ歩行などの日常生活動作は自立している。<br><b>家族歴</b>：特記すベきことはない。<br><b>現症</b>：意識は清明。身長158cm、体重45kg。体温36.2℃。脈拍64/分、整…	a	1	0	<p><b>Please read the following text and answer the questions below.</b><br>A 76-year-old woman visited the clinic with a chief complaint of difficulty walking.<br><b>Present illness:</b> Six years ago, she began to have difficulty moving her left upper limb, and her walking speed slowed down four years ago. She was prescribed L-dopa (levodopa) at a nearby clinic, and her symptoms improved. Howev…	In summary, a 76-year-old woman with a history of difficulty walking and Parkinson's-like symptoms is seeking a diagnosis and treatment. She has been on L-dopa, which initially helped but stopped being effective a year ago. Q1: One answer is required. The answer is Parkinson's disease because the patient has a history of responding to L-dopa, along with symptoms such as mask-like facial appearanc…	1	0
394	117F69	Comprehension	<p>この患者に認められる可能性が高い症侯はどれか。</p>下肢痙縮|測定障害|姿勢時振戦|眼球運動障害|姿勢反射障害	e	1	0	<p>Which of the following symptoms is most likely observed in this patient?</p>Lower limb spasticity | Measurement disorder | Postural tremor | Ocular movement disorder | Postural reflex disorder.		1	0
395	117F70	Comprehension	<p>薬物療法で改善しない症状に対して、在宅生活を継続するために必要なのはどれか。<b>3つ選べ。</b></p>嚥下訓練|住宅改修|歩行訓練|失語症訓練|短下肢装具	abc	1	0	<p>For symptoms that do not improve with medication, which of the following are necessary to continue living at home? <b>Select three.</b></p>Swallowing training | Home modification | Gait training | Aphasia training | Lower limb orthosis.		1	0
396	117F71	Comprehension	<p><b>次の文を読み、 71〜73 の問いに答えよ。</b><br>27 歳の女性。胸痛と呼吸困難を主訴に来院した。<b>現病歴</b>：昨日から右前胸部痛を自覚した。息を吸うと痛みが悪化するため、深呼吸ができなかった。本日は胸痛の悪化に加え、労作時の呼吸困難も出現したため救急外来を受診した。<b>既往歴</b>：3か月前から経口避妊薬を内服している。<b>生活歴</b>：パー トナーと 2人暮らし。事務職。喫煙歴はない。飲酒は機会飲酒。<b>家族歴</b>：母方の祖父が癌（詳細不明）。母が糖尿病と高血圧症。<b>現症</b>：意識は清明。身長163cm、体重60kg。体温38.0℃。脈拍120/分、整。 血圧112/64 mmHg。呼吸数32/分。 SpO<sub>2</sub>88%（room air）。眼瞼結膜と眼球結膜とに異常を認めない。頸静脈の怒張を認める。心音はⅡ音の亢進…	65	0	0	<p><b>Please read the following text and answer the questions below.</b><br>A 27-year-old woman visited the hospital with chest pain and difficulty breathing as her chief complaints.<b>Present illness:</b> She started experiencing pain in her right front chest area since yesterday. Due to the pain worsening when taking a breath, she couldn't take deep breaths. Today, she visited the emergency out…	In summary, a 27-year-old woman presented with chest pain and difficulty breathing. She has been taking oral contraceptives for three months, has no significant personal or family history, and is experiencing fever, tachycardia, and tachypnea. The patient's arterial blood gas analysis and electrocardiogram are also provided. Q1: One answer is required. The answer is 60.1 because the alveolar-arte…	0	0
397	117F72	Comprehension	<p>診断に有用な検査はどれか。</p>KL-6|Dダイマー|フェリチン|β-Dグルカン|プロカルシトニン	b	0	0	<p>Which of the following tests is useful for diagnosis?</p>KL-6 | D-dimer | Ferritin | β-D-glucan | Procalcitonin		1	0
398	117F73	Comprehension	<p>胸部造影 CT（<b>別冊No.11</b>）を別に示す。<br>最も適切な治療薬はどれか。</p>へパリン|アスピリン|血管拡張薬|殺細胞性抗癌薬|副腎皮質ステロイド	a	1	0	<p>Chest contrast-enhanced CT is shown separately.<br>Which of the following is the most appropriate treatment drug?</p>Heparin | Aspirin | Vasodilators | Cytotoxic anticancer drugs | Corticosteroids.		1	0
399	117F74	Clinical Medicine (General)	<p>21歳の男性。 意識障害のため救急車で搬入された。家族によると約2週間前から口渇、頻尿を訴えていたという。意識レベルはJCSⅡ-10。身長170cm、体重56kg。体温37.1℃。心拍数92/分、整。血圧96/64mmHg。呼吸数24/分。SpO<sub>2</sub>98%（room air）。皮膚は乾燥している。心音と呼吸音とに異常を認めない。腹部は平坦、軟で、 肝・脾を触知しない。尿所見：糖4+、ケトン体3+。血液生化学所見：尿素窒素42mg/dL、クレアチニン2.1mg/dL、血糖564mg/dL、HbA1c 9.6%（基準4.6〜6.2）、 Na 144mEq/L、K4.8mEq/L、Cl 104mEq/L。<br>この患者に直ちに投与すべき輸液の組成はどれか。</p>Na濃度(mEq/L)=0, K濃度(mEq/L)=0,ブドウ糖濃度(%) = 5|Na濃度(mEq/L…	e	1	0	<p>A healthy 30-year-old man is 175cm tall and weighs 70kg. If his BMI is 22.8, waist circumference is 81cm, and body fat percentage is 18%, calculate the estimated extracellular fluid volume.<br>Note: If a decimal value is obtained, round it to the nearest tenth.</p>	In summary, calculate the estimated extracellular fluid volume for a healthy 30-year-old man with the following measurements: height 175cm, weight 70kg, BMI 22.8, waist circumference 81cm, and body fat percentage 18%. The answer requires selecting one choice. The answer is approximately 14.9L because, first, we need to calculate the total body water (TBW) using Watson's formula for males: TBW (L)…	0	0
[truncated: 1 more rows]
